# Supplementary material for: Bis[4-oxido-2-oxo-2,3-di­hydro­pyrimidin-1-ium-5-carboxyl­ato(1.5−)-κ2 O 4,O 5]bis­(1,10-phenanthroline-κ2 N,N′)dysprosium(III) dihydrate
Source: Acta Crystallogr Sect E Struct Rep Online. 2009 Sep 19;65(Pt 10):m1224–5. doi: 10.1107/S1600536809036848 (PMC2970315; doi:10.1107/S1600536809036848)
Supplement: Supplementary file 1 [file e-65-m1224-sup1.cif]

##############################################################################
###                                                                        ###
###        Electronic paper (Acta Crystallographica Section E)             ###
###                                                                        ###
##############################################################################
#                                                                            #
# This CIF contains the data in a paper accepted for publication in Acta     #
# Crystallographica Section E. It conforms to the requirements of Notes      #
# for Authors for Section E, and has been peer reviewed under the auspices   #
# of the IUCr Commission on Journals.                                        #
#                                                                            #
# Full details of the Crystallographic Information File format               #
# are given in the paper "The Crystallographic Information File (CIF):       #
# a New Standard Archive File for Crystallography" by S. R. Hall, F. H.      #
# Allen and I. D. Brown [Acta Cryst. (1991), A47, 655-685].                  #
#                                                                            #
# The current version of the core CIF dictionary is obtainable from          #
# ftp://ftp.iucr.org/pub/cif_core.dic. The current version number is 2.4.    #
#                                                                            #
# Software is freely available for graphical display of the structure(s) in  #
# this CIF.  For information consult the CIF home page http://www.iucr.org/  #
# cif/home.html                                                              #
#                                                                            #
# This file may be used for bona fide research purposes within the           #
# scientific community so long as proper attribution is given to the journal # 
# article from which it was obtained.                                        #
#                                                                            #
##############################################################################
                                             
data_global
_audit_creation_method     'from SHELXL-97'
_journal_data_validation_number     ?
_journal_date_recd_electronic     2009-08-25
_journal_date_accepted     2009-09-11
_journal_name_full     'Acta Crystallographica, Section E'
_journal_year     2009
_journal_volume     65
_journal_issue     10
_journal_page_first     m1224
_journal_page_last     m1225
_journal_paper_category     QM
_journal_coeditor_code     PB2007
_publ_contact_author_name     'Chen, Zilu'
_publ_contact_author_address
;
College of Chemistry and Chemical Engineering
Guangxi Normal University
Yucai Road 15
Guilin 541004
People's Republic of China
;
_publ_contact_author_email     chenziluczl@yahoo.co.uk
_publ_contact_author_fax     ?
_publ_contact_author_phone     ?
_publ_section_title
;\
Bis[4-oxido-2-oxo-2,3-dihydropyrimidin-1-ium-5-carboxylato(1.5-)-\
\k^2^<i>O</i>^5^,<i>O</i>^6^]bis(1,10-phenanthroline-\
\k^2^<i>N</i>,<i>N</i>')dysprosium(III) dihydrate
;
loop_
    _publ_author_name
    _publ_author_footnote
    _publ_author_address
    'Liu, Xianlin' .
;
College of Chemistry and Chemical Engineering
Guangxi Normal University
Yucai Road 15
Guilin 541004
People's Republic of China
;
    'Xing, Huihui' .
;
College of Chemistry and Chemical Engineering
Guangxi Normal University
Yucai Road 15
Guilin 541004
People's Republic of China
;
    'Miao, Jing' .
;
College of Chemistry and Chemical Engineering
Guangxi Normal University
Yucai Road 15
Guilin 541004
People's Republic of China
;
    'Jia, Maomao' .
;
College of Chemistry and Chemical Engineering
Guangxi Normal University
Yucai Road 15
Guilin 541004
People's Republic of China
;
    'Chen, Zilu' .
;
College of Chemistry and Chemical Engineering
Guangxi Normal University
Yucai Road 15
Guilin 541004
People's Republic of China
;
data_I
_audit_creation_method     SHELXL97
_chemical_name_systematic
;
Bis[4-oxido-2-oxo-2,3-dihydropyrimidin-1-ium-5-carboxylato(1.5-)-
\k^2^<i>O</i>^5^,<i>O</i>^6^]bis(1,10-phenanthroline-
\k^2^<i>N</i>,<i>N</i>')dysprosium(III) dihydrate
;
_chemical_name_common     ?
_chemical_formula_moiety     'C34 H21 Dy N8 O8 , 2H2 O'
_chemical_formula_sum     'C34 H25 Dy N8 O10'
_chemical_formula_iupac     '[Dy (C5 H2.5 N2 O4)2 (C12 H8 N2)2], 2H2 O'
_chemical_formula_weight     868.12
_chemical_melting_point     ?
_symmetry_cell_setting     monoclinic
_symmetry_space_group_name_H-M     'C2/c'
_symmetry_space_group_name_Hall     '-C 2yc'
loop_
    _symmetry_equiv_pos_as_xyz
    'x, y, z'
    '-x, y, -z+1/2'
    'x+1/2, y+1/2, z'
    '-x+1/2, y+1/2, -z+1/2'
    '-x, -y, -z'
    'x, -y, z-1/2'
    '-x+1/2, -y+1/2, -z'
    'x+1/2, -y+1/2, z-1/2'
_cell_length_a     17.143(2)
_cell_length_b     14.4470(17)
_cell_length_c     13.2211(16)
_cell_angle_alpha     90.00
_cell_angle_beta     100.613(2)
_cell_angle_gamma     90.00
_cell_volume     3218.3(7)
_cell_formula_units_Z     4
_cell_measurement_reflns_used     4430
_cell_measurement_theta_min     2.282
_cell_measurement_theta_max     26.939
_cell_measurement_temperature     295(2)
_exptl_crystal_description     prism
_exptl_crystal_colour     yellow
_exptl_crystal_size_max     0.10
_exptl_crystal_size_mid     0.03
_exptl_crystal_size_min     0.02
_exptl_crystal_density_diffrn     1.792
_exptl_crystal_density_meas     ?
_exptl_crystal_density_method     'not measured'
_exptl_crystal_F_000     1724
_exptl_absorpt_coefficient_mu     2.397
_exptl_absorpt_correction_type     multi-scan
_exptl_absorpt_process_details     '(SADABS; Bruker, 1998)'
_exptl_absorpt_correction_T_min     0.7955
_exptl_absorpt_correction_T_max     0.9536
_exptl_special_details
;
;
_diffrn_ambient_temperature     295(2)
_diffrn_radiation_type     MoK\a
_diffrn_radiation_wavelength     0.71073
_diffrn_radiation_source     'fine-focus sealed tube'
_diffrn_radiation_monochromator     graphite
_diffrn_measurement_device_type     'Bruker APEXII CCD area-detector'
_diffrn_measurement_method     '\f and \w'
_diffrn_detector_area_resol_mean     ?
_diffrn_reflns_number     11116
_diffrn_reflns_av_R_equivalents     0.0371
_diffrn_reflns_av_sigmaI/netI     0.0347
_diffrn_reflns_theta_min     1.86
_diffrn_reflns_theta_max     25.01
_diffrn_reflns_theta_full     25.01
_diffrn_measured_fraction_theta_max     1.000
_diffrn_measured_fraction_theta_full     1.000
_diffrn_reflns_limit_h_min     -20
_diffrn_reflns_limit_h_max     20
_diffrn_reflns_limit_k_min     -17
_diffrn_reflns_limit_k_max     17
_diffrn_reflns_limit_l_min     -15
_diffrn_reflns_limit_l_max     15
_diffrn_standards_number     ?
_diffrn_standards_interval_count     ?
_diffrn_standards_interval_time     ?
_diffrn_standards_decay_%     ?
_refine_special_details
;
Refinement of <i>F</i>^2^ against ALL reflections. The weighted <i>R</i>-factor
<i>wR</i> and goodness of fit <i>S</i> are based on <i>F</i>^2^, conventional
<i>R</i>-factors <i>R</i> are based on <i>F</i>, with <i>F</i> set to zero for
negative <i>F</i>^2^. The threshold expression of <i>F</i>^2^ >
\s(<i>F</i>^2^) is used only for calculating <i>R</i>-factors(gt) <i>etc</i>.
and is not relevant to the choice of reflections for refinement.
<i>R</i>-factors based on <i>F</i>^2^ are statistically about twice as large
as those based on <i>F</i>, and <i>R</i>- factors based on ALL data will be
even larger.
;
_reflns_number_total     2842
_reflns_number_gt     2619
_reflns_threshold_expression     I>2\s(I)
_refine_ls_structure_factor_coef     Fsqd
_refine_ls_matrix_type     full
_refine_ls_R_factor_all     0.0338
_refine_ls_R_factor_gt     0.0297
_refine_ls_wR_factor_gt     0.0663
_refine_ls_wR_factor_ref     0.0677
_refine_ls_goodness_of_fit_ref     1.060
_refine_ls_restrained_S_all     1.060
_refine_ls_number_reflns     2842
_refine_ls_number_parameters     240
_refine_ls_number_restraints     0
_refine_ls_hydrogen_treatment     constr
_refine_ls_weighting_scheme     calc
_refine_ls_weighting_details
       'calc w = 1/[\s^2^(Fo^2^)+(0.0366P)^2^+4.1092P] where P=(Fo^2^+2Fc^2^)/3'
_atom_sites_solution_hydrogens     geom
_atom_sites_solution_primary     direct
_atom_sites_solution_secondary     difmap
_refine_ls_shift/su_max     0.001
_refine_ls_shift/su_mean     0.000
_refine_diff_density_max     0.926
_refine_diff_density_min     -1.223
_refine_ls_extinction_method     none
_refine_ls_extinction_coef     ?
loop_
    _atom_type_symbol
    _atom_type_description
    _atom_type_scat_dispersion_real
    _atom_type_scat_dispersion_imag
    _atom_type_scat_source
    'C' 'C' 0.0033 0.0016
                         'International Tables Vol C Tables 4.2.6.8 and 6.1.1.4'
    'H' 'H' 0.0000 0.0000
                         'International Tables Vol C Tables 4.2.6.8 and 6.1.1.4'
    'N' 'N' 0.0061 0.0033
                         'International Tables Vol C Tables 4.2.6.8 and 6.1.1.4'
    'O' 'O' 0.0106 0.0060
                         'International Tables Vol C Tables 4.2.6.8 and 6.1.1.4'
    'Dy' 'Dy' -0.1892 4.4098
                         'International Tables Vol C Tables 4.2.6.8 and 6.1.1.4'
_computing_data_collection     'APEX2 (Bruker, 2004)'
_computing_cell_refinement     'SAINT (Bruker, 2004)'
_computing_data_reduction     'SAINT (Bruker, 2004)'
_computing_structure_solution     'SHELXS97 (Sheldrick, 2008)'
_computing_structure_refinement     'SHELXL97 (Sheldrick, 2008)'
_computing_molecular_graphics     'SHELXTL (Sheldrick, 2008)'
_computing_publication_material     'SHELXTL (Sheldrick, 2008)'
loop_
    _atom_site_type_symbol
    _atom_site_label
    _atom_site_fract_x
    _atom_site_fract_y
    _atom_site_fract_z
    _atom_site_U_iso_or_equiv
    _atom_site_adp_type
    _atom_site_calc_flag
    _atom_site_refinement_flags
    _atom_site_occupancy
    _atom_site_disorder_assembly
    _atom_site_disorder_group
    Dy Dy 0.0000 0.612148(16) 0.7500 0.02165(10) Uani d S 1 . .
    N N1 0.03494(19) 0.6959(2) 0.5922(2) 0.0299(7) Uani d . 1 . .
    N N2 0.09455(19) 0.7496(2) 0.7881(3) 0.0318(8) Uani d . 1 . .
    N N3 0.2176(2) 0.3312(2) 0.9692(2) 0.0379(9) Uani d . 1 . .
    H H3 0.2412 0.2796 0.9869 0.046 Uiso calc PR 0.50 . .
    N N4 0.16685(19) 0.4740(2) 1.0061(2) 0.0295(8) Uani d . 1 . .
    H H4 0.1617 0.5157 1.0509 0.035 Uiso calc R 1 . .
    O O1 0.09579(16) 0.56623(18) 0.88770(19) 0.0302(6) Uani d . 1 . .
    O O2 0.07048(16) 0.50051(18) 0.68831(19) 0.0327(6) Uani d . 1 . .
    O O3 0.15320(18) 0.38990(19) 0.6597(2) 0.0362(7) Uani d . 1 . .
    O O4 0.2306(2) 0.38078(19) 1.1355(2) 0.0437(8) Uani d . 1 . .
    C C1 0.1236(2) 0.4394(3) 0.7192(3) 0.0278(9) Uani d . 1 . .
    C C2 0.1504(2) 0.4274(3) 0.8320(3) 0.0262(8) Uani d . 1 . .
    C C3 0.1915(3) 0.3504(3) 0.8700(3) 0.0363(10) Uani d . 1 . .
    H H3A 0.2025 0.3072 0.8224 0.044 Uiso calc R 1 . .
    C C4 0.2065(3) 0.3940(3) 1.0424(3) 0.0326(9) Uani d . 1 . .
    C C5 0.1350(2) 0.4930(2) 0.9059(3) 0.0240(8) Uani d . 1 . .
    C C6 0.1293(2) 0.7739(3) 0.8822(3) 0.0362(10) Uani d . 1 . .
    H H6 0.1307 0.7310 0.9350 0.043 Uiso calc R 1 . .
    C C7 0.1639(3) 0.8606(3) 0.9064(4) 0.0479(12) Uani d . 1 . .
    H H7 0.1875 0.8750 0.9736 0.057 Uiso calc R 1 . .
    C C8 0.1626(3) 0.9232(3) 0.8298(4) 0.0507(13) Uani d . 1 . .
    H H8 0.1847 0.9815 0.8448 0.061 Uiso calc R 1 . .
    C C9 0.1283(3) 0.9012(3) 0.7289(4) 0.0416(11) Uani d . 1 . .
    C C10 0.0959(2) 0.8115(3) 0.7112(3) 0.0303(9) Uani d . 1 . .
    C C11 0.0644(2) 0.7832(3) 0.6071(3) 0.0315(9) Uani d . 1 . .
    C C12 0.0658(3) 0.8453(3) 0.5253(4) 0.0451(11) Uani d . 1 . .
    C C13 0.0962(3) 0.9367(4) 0.5480(4) 0.0622(15) Uani d . 1 . .
    H H13 0.0954 0.9786 0.4945 0.075 Uiso calc R 1 . .
    C C14 0.1256(3) 0.9631(3) 0.6439(5) 0.0610(15) Uani d . 1 . .
    H H14 0.1449 1.0231 0.6559 0.073 Uiso calc R 1 . .
    C C15 0.0367(3) 0.8133(4) 0.4259(4) 0.0577(14) Uani d . 1 . .
    H H15 0.0352 0.8526 0.3699 0.069 Uiso calc R 1 . .
    C C16 0.0108(3) 0.7253(4) 0.4111(3) 0.0514(13) Uani d . 1 . .
    H H16 -0.0064 0.7029 0.3448 0.062 Uiso calc R 1 . .
    C C17 0.0099(2) 0.6686(3) 0.4955(3) 0.0384(10) Uani d . 1 . .
    H H17 -0.0091 0.6085 0.4839 0.046 Uiso calc R 1 . .
    O O5 0.3087(3) 0.3123(3) 0.3401(3) 0.0926(15) Uani d . 1 . .
    H H51 0.3201 0.2551 0.3440 0.139 Uiso d R 1 . .
    H H52 0.2760 0.3253 0.2854 0.139 Uiso d R 1 . .
loop_
    _atom_site_aniso_label
    _atom_site_aniso_U_11
    _atom_site_aniso_U_22
    _atom_site_aniso_U_33
    _atom_site_aniso_U_12
    _atom_site_aniso_U_13
    _atom_site_aniso_U_23
    Dy 0.02842(15) 0.01487(14) 0.01945(14) 0.000 -0.00135(10) 0.000
    N1 0.0310(18) 0.0264(18) 0.0312(18) -0.0013(14) 0.0023(14) -0.0005(14)
    N2 0.0311(19) 0.0288(19) 0.0350(19) -0.0034(15) 0.0049(15) -0.0040(15)
    N3 0.060(2) 0.0248(18) 0.0264(18) 0.0105(17) -0.0002(16) 0.0024(15)
    N4 0.042(2) 0.0245(17) 0.0195(16) 0.0066(15) 0.0000(14) -0.0021(13)
    O1 0.0425(16) 0.0218(14) 0.0224(13) 0.0096(13) -0.0044(12) -0.0024(11)
    O2 0.0439(17) 0.0310(15) 0.0209(13) 0.0115(13) -0.0003(12) 0.0015(12)
    O3 0.0519(18) 0.0361(16) 0.0211(14) 0.0150(14) 0.0079(13) -0.0015(12)
    O4 0.060(2) 0.0342(17) 0.0305(16) 0.0059(15) -0.0095(14) 0.0031(13)
    C1 0.036(2) 0.021(2) 0.025(2) -0.0020(18) 0.0015(17) 0.0014(17)
    C2 0.032(2) 0.024(2) 0.0217(19) 0.0052(17) 0.0024(16) 0.0012(16)
    C3 0.053(3) 0.025(2) 0.029(2) 0.010(2) 0.0043(19) -0.0041(18)
    C4 0.039(2) 0.028(2) 0.028(2) -0.0024(18) -0.0028(17) 0.0038(17)
    C5 0.029(2) 0.021(2) 0.0211(19) -0.0003(16) 0.0017(15) 0.0000(15)
    C6 0.038(2) 0.033(2) 0.035(2) -0.0083(19) 0.0024(19) -0.0072(19)
    C7 0.043(3) 0.048(3) 0.052(3) -0.014(2) 0.009(2) -0.024(2)
    C8 0.051(3) 0.034(3) 0.068(3) -0.016(2) 0.013(3) -0.019(3)
    C9 0.042(3) 0.024(2) 0.061(3) -0.0076(19) 0.014(2) -0.006(2)
    C10 0.025(2) 0.026(2) 0.040(2) -0.0013(16) 0.0070(17) -0.0005(18)
    C11 0.029(2) 0.029(2) 0.037(2) 0.0015(17) 0.0071(18) 0.0051(18)
    C12 0.044(3) 0.041(3) 0.052(3) -0.003(2) 0.012(2) 0.014(2)
    C13 0.077(4) 0.044(3) 0.066(4) -0.014(3) 0.013(3) 0.022(3)
    C14 0.070(4) 0.028(3) 0.088(4) -0.015(2) 0.022(3) 0.005(3)
    C15 0.067(4) 0.066(4) 0.038(3) -0.010(3) 0.007(2) 0.024(3)
    C16 0.056(3) 0.070(4) 0.028(2) -0.013(3) 0.007(2) 0.005(2)
    C17 0.037(2) 0.042(3) 0.036(2) -0.004(2) 0.0056(19) -0.005(2)
    O5 0.142(4) 0.047(2) 0.070(3) 0.003(3) -0.027(3) -0.010(2)
_geom_special_details
;
All e.s.d.'s (except the e.s.d. in the dihedral angle between two l.s. planes)
are estimated using the full covariance matrix. The cell e.s.d.'s are taken
into account individually in the estimation of e.s.d.'s in distances, angles
and torsion angles; correlations between e.s.d.'s in cell parameters are only
used when they are defined by crystal symmetry. An approximate (isotropic)
treatment of cell e.s.d.'s is used for estimating e.s.d.'s involving l.s.
planes.
;
loop_
    _geom_bond_atom_site_label_1
    _geom_bond_atom_site_label_2
    _geom_bond_site_symmetry_2
    _geom_bond_distance
    _geom_bond_publ_flag
    Dy O2 2_556 2.256(3) ?
    Dy O2 . 2.256(3) y
    Dy O1 2_556 2.313(2) ?
    Dy O1 . 2.313(2) y
    Dy N2 . 2.554(3) y
    Dy N2 2_556 2.554(3) ?
    Dy N1 2_556 2.576(3) ?
    Dy N1 . 2.576(3) y
    N1 C17 . 1.331(5) ?
    N1 C11 . 1.360(5) ?
    N2 C6 . 1.324(5) ?
    N2 C10 . 1.358(5) ?
    N3 C3 . 1.335(5) ?
    N3 C4 . 1.364(5) ?
    N3 H3 . 0.8600 ?
    N4 C5 . 1.365(5) ?
    N4 C4 . 1.382(5) ?
    N4 H4 . 0.8600 ?
    O1 C5 . 1.253(4) ?
    O2 C1 . 1.279(4) ?
    O3 C1 . 1.239(5) ?
    O4 C4 . 1.239(5) ?
    C1 C2 . 1.488(5) ?
    C2 C3 . 1.363(6) ?
    C2 C5 . 1.420(5) ?
    C3 H3A . 0.9300 ?
    C6 C7 . 1.398(6) ?
    C6 H6 . 0.9300 ?
    C7 C8 . 1.355(7) ?
    C7 H7 . 0.9300 ?
    C8 C9 . 1.392(7) ?
    C8 H8 . 0.9300 ?
    C9 C10 . 1.412(5) ?
    C9 C14 . 1.431(7) ?
    C10 C11 . 1.442(6) ?
    C11 C12 . 1.408(6) ?
    C12 C15 . 1.397(7) ?
    C12 C13 . 1.430(7) ?
    C13 C14 . 1.331(8) ?
    C13 H13 . 0.9300 ?
    C14 H14 . 0.9300 ?
    C15 C16 . 1.349(7) ?
    C15 H15 . 0.9300 ?
    C16 C17 . 1.386(6) ?
    C16 H16 . 0.9300 ?
    C17 H17 . 0.9300 ?
    O5 H51 . 0.8483 ?
    O5 H52 . 0.8510 ?
loop_
    _geom_angle_atom_site_label_1
    _geom_angle_atom_site_label_2
    _geom_angle_atom_site_label_3
    _geom_angle_site_symmetry_1
    _geom_angle_site_symmetry_3
    _geom_angle
    _geom_angle_publ_flag
    O2 Dy O2 2_556 . 88.73(14) y
    O2 Dy O1 2_556 2_556 74.32(9) ?
    O2 Dy O1 . 2_556 81.97(10) y
    O2 Dy O1 2_556 . 81.97(10) ?
    O2 Dy O1 . . 74.32(9) y
    O1 Dy O1 2_556 . 146.67(13) y
    O2 Dy N2 2_556 . 147.90(10) y
    O2 Dy N2 . . 105.34(10) y
    O1 Dy N2 2_556 . 135.32(10) y
    O1 Dy N2 . . 74.62(10) y
    O2 Dy N2 2_556 2_556 105.34(10) ?
    O2 Dy N2 . 2_556 147.90(10) ?
    O1 Dy N2 2_556 2_556 74.62(10) ?
    O1 Dy N2 . 2_556 135.32(10) ?
    N2 Dy N2 . 2_556 77.95(15) y
    O2 Dy N1 2_556 2_556 79.80(10) ?
    O2 Dy N1 . 2_556 148.05(10) y
    O1 Dy N1 2_556 2_556 122.34(10) ?
    O1 Dy N1 . 2_556 74.60(9) y
    N2 Dy N1 . 2_556 73.07(10) y
    N2 Dy N1 2_556 2_556 63.96(10) ?
    O2 Dy N1 2_556 . 148.05(10) ?
    O2 Dy N1 . . 79.80(10) y
    O1 Dy N1 2_556 . 74.60(9) ?
    O1 Dy N1 . . 122.34(10) y
    N2 Dy N1 . . 63.96(10) y
    N2 Dy N1 2_556 . 73.07(10) ?
    N1 Dy N1 2_556 . 123.98(14) y
    C17 N1 C11 . . 117.3(4) ?
    C17 N1 Dy . . 123.9(3) ?
    C11 N1 Dy . . 117.0(2) ?
    C6 N2 C10 . . 117.6(3) ?
    C6 N2 Dy . . 123.4(3) ?
    C10 N2 Dy . . 117.5(2) ?
    C3 N3 C4 . . 119.6(3) ?
    C3 N3 H3 . . 120.2 ?
    C4 N3 H3 . . 120.2 ?
    C5 N4 C4 . . 126.0(3) ?
    C5 N4 H4 . . 117.0 ?
    C4 N4 H4 . . 117.0 ?
    C5 O1 Dy . . 132.2(2) ?
    C1 O2 Dy . . 140.8(2) ?
    O3 C1 O2 . . 123.1(3) ?
    O3 C1 C2 . . 118.8(3) ?
    O2 C1 C2 . . 118.1(3) ?
    C3 C2 C5 . . 116.1(3) ?
    C3 C2 C1 . . 120.5(3) ?
    C5 C2 C1 . . 123.4(3) ?
    N3 C3 C2 . . 126.1(4) ?
    N3 C3 H3A . . 117.0 ?
    C2 C3 H3A . . 117.0 ?
    O4 C4 N3 . . 122.5(4) ?
    O4 C4 N4 . . 121.7(4) ?
    N3 C4 N4 . . 115.8(3) ?
    O1 C5 N4 . . 117.4(3) ?
    O1 C5 C2 . . 126.3(3) ?
    N4 C5 C2 . . 116.3(3) ?
    N2 C6 C7 . . 123.4(4) ?
    N2 C6 H6 . . 118.3 ?
    C7 C6 H6 . . 118.3 ?
    C8 C7 C6 . . 118.7(4) ?
    C8 C7 H7 . . 120.6 ?
    C6 C7 H7 . . 120.6 ?
    C7 C8 C9 . . 120.6(4) ?
    C7 C8 H8 . . 119.7 ?
    C9 C8 H8 . . 119.7 ?
    C8 C9 C10 . . 116.9(4) ?
    C8 C9 C14 . . 123.8(4) ?
    C10 C9 C14 . . 119.3(4) ?
    N2 C10 C9 . . 122.7(4) ?
    N2 C10 C11 . . 118.3(3) ?
    C9 C10 C11 . . 119.0(4) ?
    N1 C11 C12 . . 122.6(4) ?
    N1 C11 C10 . . 117.7(3) ?
    C12 C11 C10 . . 119.8(4) ?
    C15 C12 C11 . . 117.2(4) ?
    C15 C12 C13 . . 123.8(4) ?
    C11 C12 C13 . . 118.9(4) ?
    C14 C13 C12 . . 121.6(5) ?
    C14 C13 H13 . . 119.2 ?
    C12 C13 H13 . . 119.2 ?
    C13 C14 C9 . . 121.3(5) ?
    C13 C14 H14 . . 119.3 ?
    C9 C14 H14 . . 119.3 ?
    C16 C15 C12 . . 120.0(4) ?
    C16 C15 H15 . . 120.0 ?
    C12 C15 H15 . . 120.0 ?
    C15 C16 C17 . . 119.4(4) ?
    C15 C16 H16 . . 120.3 ?
    C17 C16 H16 . . 120.3 ?
    N1 C17 C16 . . 123.3(4) ?
    N1 C17 H17 . . 118.3 ?
    C16 C17 H17 . . 118.3 ?
    H51 O5 H52 . . 112.0 ?
loop_
    _geom_torsion_atom_site_label_1
    _geom_torsion_atom_site_label_2
    _geom_torsion_atom_site_label_3
    _geom_torsion_atom_site_label_4
    _geom_torsion_site_symmetry_1
    _geom_torsion_site_symmetry_2
    _geom_torsion_site_symmetry_3
    _geom_torsion_site_symmetry_4
    _geom_torsion
    _geom_torsion_publ_flag
    O2 Dy N1 C17 2_556 . . . -6.9(4) ?
    O2 Dy N1 C17 . . . . 63.8(3) ?
    O1 Dy N1 C17 2_556 . . . -20.6(3) ?
    O1 Dy N1 C17 . . . . 127.8(3) ?
    N2 Dy N1 C17 . . . . 176.6(3) ?
    N2 Dy N1 C17 2_556 . . . -98.8(3) ?
    N1 Dy N1 C17 2_556 . . . -139.5(3) ?
    O2 Dy N1 C11 2_556 . . . 157.4(2) ?
    O2 Dy N1 C11 . . . . -132.0(3) ?
    O1 Dy N1 C11 2_556 . . . 143.6(3) ?
    O1 Dy N1 C11 . . . . -68.0(3) ?
    N2 Dy N1 C11 . . . . -19.2(3) ?
    N2 Dy N1 C11 2_556 . . . 65.4(3) ?
    N1 Dy N1 C11 2_556 . . . 24.7(2) ?
    O2 Dy N2 C6 2_556 . . . 8.4(4) ?
    O2 Dy N2 C6 . . . . -104.8(3) ?
    O1 Dy N2 C6 2_556 . . . 161.1(3) ?
    O1 Dy N2 C6 . . . . -36.2(3) ?
    N2 Dy N2 C6 2_556 . . . 108.1(3) ?
    N1 Dy N2 C6 2_556 . . . 42.0(3) ?
    N1 Dy N2 C6 . . . . -175.0(3) ?
    O2 Dy N2 C10 2_556 . . . -157.3(3) ?
    O2 Dy N2 C10 . . . . 89.6(3) ?
    O1 Dy N2 C10 2_556 . . . -4.5(3) ?
    O1 Dy N2 C10 . . . . 158.1(3) ?
    N2 Dy N2 C10 2_556 . . . -57.6(2) ?
    N1 Dy N2 C10 2_556 . . . -123.7(3) ?
    N1 Dy N2 C10 . . . . 19.3(3) ?
    O2 Dy O1 C5 2_556 . . . 68.0(3) ?
    O2 Dy O1 C5 . . . . -22.9(3) ?
    O1 Dy O1 C5 2_556 . . . 23.4(3) ?
    N2 Dy O1 C5 . . . . -134.2(4) ?
    N2 Dy O1 C5 2_556 . . . 171.7(3) ?
    N1 Dy O1 C5 2_556 . . . 149.6(4) ?
    N1 Dy O1 C5 . . . . -89.6(3) ?
    O2 Dy O2 C1 2_556 . . . -72.1(4) ?
    O1 Dy O2 C1 2_556 . . . -146.4(4) ?
    O1 Dy O2 C1 . . . . 9.9(4) ?
    N2 Dy O2 C1 . . . . 78.7(4) ?
    N2 Dy O2 C1 2_556 . . . 170.4(4) ?
    N1 Dy O2 C1 2_556 . . . -3.8(5) ?
    N1 Dy O2 C1 . . . . 137.9(4) ?
    Dy O2 C1 O3 . . . . -176.1(3) ?
    Dy O2 C1 C2 . . . . 4.2(6) ?
    O3 C1 C2 C3 . . . . -15.5(6) ?
    O2 C1 C2 C3 . . . . 164.1(4) ?
    O3 C1 C2 C5 . . . . 164.9(4) ?
    O2 C1 C2 C5 . . . . -15.4(6) ?
    C4 N3 C3 C2 . . . . -3.0(7) ?
    C5 C2 C3 N3 . . . . 0.7(7) ?
    C1 C2 C3 N3 . . . . -178.9(4) ?
    C3 N3 C4 O4 . . . . -178.8(4) ?
    C3 N3 C4 N4 . . . . 1.0(6) ?
    C5 N4 C4 O4 . . . . -176.8(4) ?
    C5 N4 C4 N3 . . . . 3.4(6) ?
    Dy O1 C5 N4 . . . . -158.4(3) ?
    Dy O1 C5 C2 . . . . 22.1(6) ?
    C4 N4 C5 O1 . . . . 174.7(4) ?
    C4 N4 C5 C2 . . . . -5.7(6) ?
    C3 C2 C5 O1 . . . . -177.0(4) ?
    C1 C2 C5 O1 . . . . 2.6(6) ?
    C3 C2 C5 N4 . . . . 3.4(5) ?
    C1 C2 C5 N4 . . . . -177.0(3) ?
    C10 N2 C6 C7 . . . . 2.7(6) ?
    Dy N2 C6 C7 . . . . -162.9(3) ?
    N2 C6 C7 C8 . . . . -0.4(7) ?
    C6 C7 C8 C9 . . . . -0.9(7) ?
    C7 C8 C9 C10 . . . . -0.2(7) ?
    C7 C8 C9 C14 . . . . -179.1(5) ?
    C6 N2 C10 C9 . . . . -3.9(6) ?
    Dy N2 C10 C9 . . . . 162.6(3) ?
    C6 N2 C10 C11 . . . . 174.8(4) ?
    Dy N2 C10 C11 . . . . -18.7(5) ?
    C8 C9 C10 N2 . . . . 2.7(6) ?
    C14 C9 C10 N2 . . . . -178.4(4) ?
    C8 C9 C10 C11 . . . . -176.0(4) ?
    C14 C9 C10 C11 . . . . 2.9(6) ?
    C17 N1 C11 C12 . . . . 2.9(6) ?
    Dy N1 C11 C12 . . . . -162.4(3) ?
    C17 N1 C11 C10 . . . . -176.5(4) ?
    Dy N1 C11 C10 . . . . 18.3(4) ?
    N2 C10 C11 N1 . . . . 0.1(5) ?
    C9 C10 C11 N1 . . . . 178.8(4) ?
    N2 C10 C11 C12 . . . . -179.3(4) ?
    C9 C10 C11 C12 . . . . -0.6(6) ?
    N1 C11 C12 C15 . . . . -1.3(7) ?
    C10 C11 C12 C15 . . . . 178.1(4) ?
    N1 C11 C12 C13 . . . . 178.6(4) ?
    C10 C11 C12 C13 . . . . -2.0(6) ?
    C15 C12 C13 C14 . . . . -177.8(6) ?
    C11 C12 C13 C14 . . . . 2.3(8) ?
    C12 C13 C14 C9 . . . . 0.1(9) ?
    C8 C9 C14 C13 . . . . 176.1(5) ?
    C10 C9 C14 C13 . . . . -2.8(8) ?
    C11 C12 C15 C16 . . . . -1.7(8) ?
    C13 C12 C15 C16 . . . . 178.4(5) ?
    C12 C15 C16 C17 . . . . 2.9(8) ?
    C11 N1 C17 C16 . . . . -1.7(6) ?
    Dy N1 C17 C16 . . . . 162.5(3) ?
    C15 C16 C17 N1 . . . . -1.2(8) ?
loop_
    _geom_hbond_atom_site_label_D
    _geom_hbond_atom_site_label_H
    _geom_hbond_atom_site_label_A
    _geom_hbond_site_symmetry_A
    _geom_hbond_distance_DH
    _geom_hbond_distance_HA
    _geom_hbond_distance_DA
    _geom_hbond_angle_DHA
    _geom_hbond_publ_flag
    N3 H3 N3 7_557 0.86 1.80 2.659(7) 174.2 y
    N4 H4 O3 6_566 0.86 2.01 2.867(4) 177.5 y
    N4 H4 O2 6_566 0.86 2.62 3.183(4) 124.4 y
    O5 H51 O3 7_556 0.85 2.15 2.993(5) 175.4 y
    O5 H52 O4 1_554 0.85 2.15 2.960(5) 159.8 y
