# Supplementary material for: Bis[4-oxido-2-oxo-2,3-di­hydro­pyrimidin-1-ium-5-carboxyl­ato(1.5−)-κ2 O 4,O 5]bis­(1,10-phenanthroline-κ2 N,N′)dysprosium(III) dihydrate
Source: Acta Crystallogr Sect E Struct Rep Online. 2009 Sep 19;65(Pt 10):m1224–5. doi: 10.1107/S1600536809036848 (PMC2970315; doi:10.1107/S1600536809036848)
Supplement: Supplementary file 2 [file e-65-m1224-Isup2.hkl]

# 
# h,k,l, Fc-squared, Fo-squared, sigma(Fo-squared) and status flag 
# 
data_I
_shelx_title ' t710133m in C2/c' 
_shelx_refln_list_code          4 
_shelx_F_calc_maximum      646.14 
_exptl_crystal_F_000      1724.00 
_reflns_d_resolution_high  0.8406 
 
loop_ 
 _symmetry_equiv_pos_as_xyz 
 'x, y, z' 
 '-x, y, -z+1/2' 
 'x+1/2, y+1/2, z' 
 '-x+1/2, y+1/2, -z+1/2' 
 '-x, -y, -z' 
 'x, -y, z-1/2' 
 '-x+1/2, -y+1/2, -z' 
 'x+1/2, -y+1/2, z-1/2' 
 
_cell_length_a    17.1427 
_cell_length_b    14.4470 
_cell_length_c    13.2211 
_cell_angle_alpha  90.000 
_cell_angle_beta  100.613 
_cell_angle_gamma  90.000 
 
_shelx_F_squared_multiplier     1.000 
 
loop_ 
 _refln_index_h 
 _refln_index_k 
 _refln_index_l 
 _refln_F_squared_calc 
 _refln_F_squared_meas 
 _refln_F_squared_sigma 
 _refln_observed_status 
   2   0   0    65474.03    69784.73    887.72 o 
   4   0   0      294.96      285.87     46.43 o 
   6   0   0    66559.86    65840.13    911.74 o 
   8   0   0    37642.41    36860.72    593.53 o 
  10   0   0    27195.41    25858.42    487.18 o 
  12   0   0    22265.76    21096.37    455.46 o 
  14   0   0    20017.20    19705.48    647.75 o 
  16   0   0     5557.96     6054.03    402.68 o 
  18   0   0     5736.36     5594.64    602.30 o 
  20   0   0     3631.04     3761.86    573.68 o 
   1   1   0    91914.77   104572.17    926.57 o 
   3   1   0    11839.07    12317.28    148.70 o 
   5   1   0    58991.80    60811.68    645.13 o 
   7   1   0    18945.66    17834.91    240.61 o 
   9   1   0    21523.76    21546.47    294.52 o 
  11   1   0     8998.28     8366.13    184.25 o 
  13   1   0    16713.92    16375.33    397.59 o 
  15   1   0     6989.09     7224.07    292.12 o 
  17   1   0     2581.07     2580.02    256.21 o 
  19   1   0     2630.17     3357.33    590.26 o 
   0   2   0      258.65      354.00     48.43 o 
   2   2   0     5876.88     6160.47     95.10 o 
   4   2   0    36854.72    38582.35    442.42 o 
   6   2   0     1792.26     1929.04     87.12 o 
   8   2   0     2560.54     2764.05    133.66 o 
  10   2   0      600.25      677.23     72.65 o 
  12   2   0     1527.10     1836.87    259.72 o 
  14   2   0     1118.63     1236.95    160.33 o 
  16   2   0      381.12      584.01    151.34 o 
  18   2   0      184.39      308.74    165.13 o 
   1   3   0      197.44      223.16     28.74 o 
   3   3   0    39062.77    40632.65    414.56 o 
   5   3   0    71849.38    79636.91    767.92 o 
   7   3   0    14696.97    14614.90    253.54 o 
   9   3   0    35329.73    35412.78    430.46 o 
  11   3   0     3061.39     3209.04    151.76 o 
  13   3   0     2356.12     2413.23    153.66 o 
  15   3   0     1734.69     1683.12    245.54 o 
  17   3   0      975.04      990.85    192.92 o 
  19   3   0     1564.91     1864.04    266.66 o 
   0   4   0    53431.18    61329.27   1069.92 o 
   2   4   0     1828.01     1578.83     76.11 o 
   4   4   0    91074.18    97513.19    921.12 o 
   6   4   0    57950.65    60248.44    622.93 o 
   8   4   0    25754.86    26269.26    354.94 o 
  10   4   0    17855.85    16853.71    274.48 o 
  12   4   0    12447.32    11666.35    286.60 o 
  14   4   0    10751.58    10541.21    460.52 o 
  16   4   0     4344.82     4705.46    326.84 o 
  18   4   0     6110.71     6239.97    399.26 o 
   1   5   0    36871.71    39680.08    432.27 o 
   3   5   0    12427.23    12029.86    186.81 o 
   5   5   0    26660.88    25729.71    324.17 o 
   7   5   0    12607.13    12132.95    213.28 o 
   9   5   0    29236.96    28918.31    426.10 o 
  11   5   0    14353.25    13512.52    295.39 o 
  13   5   0    10758.96    10139.62    271.14 o 
  15   5   0     6551.01     7006.52    426.92 o 
  17   5   0     3956.45     4862.48    351.49 o 
  19   5   0     5266.09     5587.59    404.37 o 
   0   6   0     4135.39     3906.02    149.37 o 
   2   6   0     6448.06     6493.17    136.94 o 
   4   6   0      762.20     1163.95     73.58 o 
   6   6   0     4634.71     4583.93    131.28 o 
   8   6   0    22900.02    24034.71    345.30 o 
  10   6   0     5159.31     5375.93    184.38 o 
  12   6   0     3859.47     3962.56    182.50 o 
  14   6   0     1600.80     1733.44    164.28 o 
  16   6   0      498.20      600.34    166.63 o 
  18   6   0     1050.46     1115.75    220.49 o 
   1   7   0     5198.72     5218.07    129.16 o 
   3   7   0      357.83      421.22     67.69 o 
   5   7   0     1995.02     1918.51     95.95 o 
   7   7   0       41.96       59.41     59.25 o 
   9   7   0      664.81      685.48     84.64 o 
  11   7   0      197.99      393.97     93.24 o 
  13   7   0     1171.28     1197.60    147.94 o 
  15   7   0     2061.03     2334.65    223.03 o 
  17   7   0      793.46      565.76    185.97 o 
   0   8   0    13565.09    13250.25    328.85 o 
   2   8   0     8915.56     8041.38    172.18 o 
   4   8   0    19485.48    21224.85    313.38 o 
   6   8   0    14984.26    15145.54    265.53 o 
   8   8   0    11736.37    11848.14    255.27 o 
  10   8   0     4879.55     4604.08    214.86 o 
  12   8   0     9544.79     9838.50    314.10 o 
  14   8   0    11376.46    10374.68    432.19 o 
  16   8   0     6864.97     6812.60    373.95 o 
   1   9   0    36479.43    37540.82    462.39 o 
   3   9   0    25185.65    24598.54    351.69 o 
   5   9   0    29871.36    29088.67    550.91 o 
   7   9   0    15721.65    16159.50    292.09 o 
   9   9   0    10241.87     9369.82    281.68 o 
  11   9   0    11637.90    11026.21    355.21 o 
  13   9   0    13600.95    13692.63    389.20 o 
  15   9   0     5483.95     5818.80    342.64 o 
  17   9   0     3196.43     4187.05    471.46 o 
   0  10   0    22053.41    22137.11    489.33 o 
   2  10   0    12839.82    12829.16    326.83 o 
   4  10   0    16310.38    15966.93    326.05 o 
   6  10   0    12984.62    13338.81    307.42 o 
   8  10   0     6612.09     6741.02    263.58 o 
  10  10   0     2567.47     3244.01    345.91 o 
  12  10   0     2374.25     2866.23    294.18 o 
  14  10   0     4660.64     4693.83    325.66 o 
  16  10   0     2646.79     2965.79    413.28 o 
   1  11   0     1889.68     2123.70    168.36 o 
   3  11   0      244.60      254.33    107.73 o 
   5  11   0        2.06       15.23     75.41 o 
   7  11   0      142.67      221.23     96.26 o 
   9  11   0       76.29       45.43    121.52 o 
  11  11   0      222.39      177.92    154.58 o 
  13  11   0      599.51      759.03    187.40 o 
  15  11   0      895.67      969.62    222.57 o 
   0  12   0     2123.36     2027.41    251.27 o 
   2  12   0     4222.83     4282.06    231.98 o 
   4  12   0     8170.16     8287.78    301.75 o 
   6  12   0     5442.63     5865.08    270.14 o 
   8  12   0     4625.60     4467.06    325.83 o 
  10  12   0     1390.50     1789.99    285.36 o 
  12  12   0     1247.35     1581.90    303.91 o 
  14  12   0     1082.53     1343.45    310.49 o 
   1  13   0    10312.90     9936.57    334.55 o 
   3  13   0    15116.78    14788.27    411.11 o 
   5  13   0    18229.83    18212.80    462.54 o 
   7  13   0    10297.58    10213.02    413.44 o 
   9  13   0     5069.50     4805.71   1044.48 o 
  11  13   0     4568.37     3875.16    372.97 o 
  13  13   0     6194.90     6995.36    490.03 o 
   0  14   0     9621.02     9514.62    481.67 o 
   2  14   0     6348.08     6406.59    289.54 o 
   4  14   0    15153.71    14686.21    429.33 o 
   6  14   0    10372.17    10151.12    422.90 o 
   8  14   0     9810.11     9479.41   2422.13 o 
  10  14   0     8840.45     9536.82    688.14 o 
   1  15   0      374.71      590.68    151.18 o 
   3  15   0     1878.38     2132.85    289.20 o 
   5  15   0     7847.03     8201.91    402.12 o 
   7  15   0      805.10      950.75    210.20 o 
   9  15   0      823.62      849.35    260.60 o 
   0  16   0     2821.14     2967.76    340.30 o 
   2  16   0     1393.59     1762.00    248.73 o 
   4  16   0      105.14      248.99    179.88 o 
   6  16   0       12.46      115.98    157.60 o 
   1  17   0     9577.59     9139.72    447.13 o 
 -19   1   1     1248.46     1411.92    219.57 o 
 -17   1   1     1965.66     2162.70    284.27 o 
 -15   1   1     1017.44     1103.22    160.16 o 
 -13   1   1     9187.36     8825.97    296.39 o 
 -11   1   1     5150.16     4897.47    165.67 o 
  -9   1   1    17473.12    16976.68    285.47 o 
  -7   1   1      734.35      634.06     65.14 o 
  -5   1   1    52576.24    55555.50    607.49 o 
  -3   1   1    18770.54    20285.74    245.91 o 
  -1   1   1    32331.50    34100.66    320.14 o 
   1   1   1   112459.23   125344.54   1197.24 o 
   3   1   1    29922.78    30915.08    316.99 o 
   5   1   1    31089.47    31804.06    348.83 o 
   7   1   1    17823.42    17213.28    241.32 o 
   9   1   1    22649.16    22356.95    310.20 o 
  11   1   1    15451.93    15631.33    268.88 o 
  13   1   1     4960.53     5013.67    197.43 o 
  15   1   1     2966.44     3186.71    228.70 o 
  17   1   1     3251.93     3789.38    471.25 o 
  19   1   1     2380.44     2659.48    329.39 o 
 -20   2   1     2682.31     3151.61    333.95 o 
 -18   2   1     5238.87     5314.14    369.34 o 
 -16   2   1     6255.62     6843.97    307.82 o 
 -14   2   1     6263.86     6127.37    402.15 o 
 -12   2   1    14412.48    13739.59    291.14 o 
 -10   2   1    22277.27    20988.85    385.38 o 
  -8   2   1    18940.80    17588.43    287.39 o 
  -6   2   1      260.43      396.81     54.23 o 
  -4   2   1   417501.19   447280.75   4253.40 o 
  -2   2   1    54112.75    60732.77    564.68 o 
   0   2   1     5419.99     6011.40    100.18 o 
   2   2   1    70673.62    76694.17    767.29 o 
   4   2   1    37175.77    37938.46    396.63 o 
   6   2   1    49478.21    48707.00    509.84 o 
   8   2   1    26012.98    25328.36    331.11 o 
  10   2   1    46833.43    47452.70    551.04 o 
  12   2   1    15171.50    14915.79    272.94 o 
  14   2   1    10465.16    10118.75    323.52 o 
  16   2   1     7388.02     7809.52    363.17 o 
  18   2   1     4954.25     5435.25    426.82 o 
 -19   3   1     3275.86     3600.94    340.60 o 
 -17   3   1     5629.05     5251.74    331.76 o 
 -15   3   1     6883.89     6524.52    289.09 o 
 -13   3   1    15848.15    15730.47    329.69 o 
 -11   3   1    13307.12    12576.90    271.63 o 
  -9   3   1    32328.24    31259.35    535.20 o 
  -7   3   1    33977.29    34045.10    498.75 o 
  -5   3   1    82173.18    86199.80    914.07 o 
  -3   3   1    68027.69    73592.29    695.80 o 
  -1   3   1    10269.50    11126.99    146.72 o 
   1   3   1    61573.74    66988.06    627.93 o 
   3   3   1    20538.62    21450.91    252.59 o 
   5   3   1    46807.28    49737.01    644.73 o 
   7   3   1     8420.94     7753.69    157.40 o 
   9   3   1    24150.39    23190.51    325.24 o 
  11   3   1    20776.40    20148.30    317.70 o 
  13   3   1     6053.64     5999.65    212.57 o 
  15   3   1     5924.56     5893.95    327.98 o 
  17   3   1     7770.75     7614.78    523.26 o 
  19   3   1     2693.43     2657.49    906.62 o 
 -18   4   1      604.25      726.12    197.20 o 
 -16   4   1      798.22      837.61    178.55 o 
 -14   4   1     1877.20     1984.12    184.24 o 
 -12   4   1    13712.07    13169.66    294.97 o 
 -10   4   1    23334.11    23424.50    386.10 o 
  -8   4   1      193.48      284.63     63.49 o 
  -6   4   1     1419.31     1669.26     93.01 o 
  -4   4   1    13096.45    14286.63    204.91 o 
  -2   4   1    31578.83    33751.12    363.40 o 
   0   4   1      328.77      455.10     53.34 o 
   2   4   1     2016.11     2055.97     69.77 o 
   4   4   1    15118.71    16207.58    222.25 o 
   6   4   1      916.98     1319.37     79.26 o 
   8   4   1     5194.89     4889.96    138.46 o 
  10   4   1     3330.54     3629.16    157.00 o 
  12   4   1      715.02      752.36    124.79 o 
  14   4   1      611.13      676.27    129.69 o 
  16   4   1      508.40      579.61    179.53 o 
  18   4   1      521.84      407.27    202.52 o 
 -19   5   1      688.31     1057.65    222.01 o 
 -17   5   1     1094.05     1007.61    201.02 o 
 -15   5   1     1257.46     1527.57    207.74 o 
 -13   5   1     3778.57     3844.81    185.53 o 
 -11   5   1      201.87      266.48     86.44 o 
  -9   5   1     4636.13     4426.13    162.86 o 
  -7   5   1    14331.45    14580.50    236.06 o 
  -5   5   1      723.77      631.08     58.96 o 
  -3   5   1    15769.87    16305.96    228.04 o 
  -1   5   1      225.29      267.27     38.44 o 
   1   5   1     3143.99     2920.50     84.65 o 
   3   5   1    11422.58    11803.22    183.30 o 
   5   5   1    35691.50    41799.52    468.63 o 
   7   5   1     5358.82     5474.72    215.36 o 
   9   5   1     1173.77     1134.48     88.94 o 
  11   5   1     2696.87     2831.52    132.53 o 
  13   5   1     1716.70     1562.16    159.24 o 
  15   5   1     1764.21     2131.84    239.94 o 
  17   5   1     1995.93     1958.74    274.32 o 
 -18   6   1     4879.52     4916.32    434.06 o 
 -16   6   1     8326.64     8122.38    725.98 o 
 -14   6   1    10613.61    10846.55    330.63 o 
 -12   6   1     9122.37     8883.93    254.91 o 
 -10   6   1    18329.87    17449.27    337.44 o 
  -8   6   1    67033.25    69087.25    742.96 o 
  -6   6   1     9687.03     8833.43    181.41 o 
  -4   6   1    21079.38    21148.92    287.80 o 
  -2   6   1    28346.88    28624.85    345.30 o 
   0   6   1    43279.03    47016.77    535.98 o 
   2   6   1    38574.67    40826.79    450.01 o 
   4   6   1    36247.49    38055.05    438.58 o 
   6   6   1    14103.83    14131.57    236.11 o 
   8   6   1    11313.85    10596.28    270.84 o 
  10   6   1    15525.49    14869.61    274.04 o 
  12   6   1     9552.12     9159.69    295.34 o 
  14   6   1     9327.20     8943.80    305.66 o 
  16   6   1     6786.34     6600.34    758.41 o 
  18   6   1     4287.54     4018.02    617.29 o 
 -17   7   1     5794.03     5130.72    364.86 o 
 -15   7   1    10551.98    10134.75    420.73 o 
 -13   7   1    10962.66    10326.42    320.91 o 
 -11   7   1    10621.65     9383.20    256.95 o 
  -9   7   1    37357.68    37556.62    487.49 o 
  -7   7   1    25956.83    26358.81    368.74 o 
  -5   7   1    30036.12    30702.07    393.72 o 
  -3   7   1    46451.27    49762.82    550.29 o 
  -1   7   1    63473.42    69728.23    713.70 o 
   1   7   1    22749.53    21592.35    335.42 o 
   3   7   1     5200.33     4326.71    120.93 o 
   5   7   1    45354.27    46784.16    536.17 o 
   7   7   1     9608.54     9611.75    204.15 o 
   9   7   1    17198.13    16189.17    448.65 o 
  11   7   1    12514.85    11624.65    332.41 o 
  13   7   1     6443.71     6934.85    276.28 o 
  15   7   1     7600.14     7810.21    306.57 o 
  17   7   1     7517.02     7899.87    414.60 o 
 -16   8   1     1340.94     1520.20    228.06 o 
 -14   8   1     3154.51     3574.78    228.12 o 
 -12   8   1     3112.64     3416.86    210.55 o 
 -10   8   1     5586.83     5364.36    200.62 o 
  -8   8   1     6660.38     6443.80    184.11 o 
  -6   8   1     6217.01     6087.85    168.30 o 
  -4   8   1     8715.11     8988.89    191.48 o 
  -2   8   1    11698.18    12405.34    219.24 o 
   0   8   1     7636.10     7406.82    160.61 o 
   2   8   1     4868.08     4620.76    129.60 o 
   4   8   1    29345.77    32131.42    428.92 o 
   6   8   1     4902.08     5199.02    163.71 o 
   8   8   1     4069.20     4216.88    154.18 o 
  10   8   1    13720.48    13127.71    300.21 o 
  12   8   1     2862.84     3203.60    211.05 o 
  14   8   1      721.02     1149.77    158.20 o 
  16   8   1     2873.86     3684.48    311.64 o 
 -17   9   1        5.22      100.67    155.94 o 
 -15   9   1      131.60      262.61    124.69 o 
 -13   9   1      264.38      137.68    103.61 o 
 -11   9   1      182.29      187.40     94.78 o 
  -9   9   1      712.11      956.59    101.30 o 
  -7   9   1      355.18      462.41     78.41 o 
  -5   9   1     1857.35     2088.78    145.20 o 
  -3   9   1       23.63      -10.54     50.19 o 
  -1   9   1      310.78      318.51     58.37 o 
   1   9   1     1261.30     1389.86     85.89 o 
   3   9   1      925.68     1097.83     83.26 o 
   5   9   1       56.84      118.16     56.53 o 
   7   9   1        0.71      111.94     60.85 o 
   9   9   1      122.38      200.04    104.76 o 
  11   9   1       80.09      237.73    160.42 o 
  13   9   1      443.36      679.03    180.58 o 
  15   9   1        0.61       28.96    238.08 o 
 -16  10   1     1975.60     1759.54    339.82 o 
 -14  10   1     2262.39     2438.77    251.83 o 
 -12  10   1     4172.97     4299.82    245.00 o 
 -10  10   1     5944.07     6259.69    256.92 o 
  -8  10   1    10683.94    10676.17    250.01 o 
  -6  10   1    11248.39    11307.79    247.71 o 
  -4  10   1    10718.11    10502.78    226.76 o 
  -2  10   1     3020.97     2978.32    152.03 o 
   0  10   1     9596.17     9387.22    264.29 o 
   2  10   1    11283.78    10737.06    322.25 o 
   4  10   1    13401.33    12687.93    289.96 o 
   6  10   1     4892.64     5166.76    202.23 o 
   8  10   1     6409.78     5990.98    257.84 o 
  10  10   1     5715.81     5494.14    416.87 o 
  12  10   1     7965.24     8059.35    377.20 o 
  14  10   1     3956.76     4352.72    377.52 o 
  16  10   1      869.67     1541.40    242.51 o 
 -15  11   1     8283.56     8201.97    740.38 o 
 -13  11   1     4290.42     4889.75    400.54 o 
 -11  11   1     4729.38     5748.90    788.75 o 
  -9  11   1    14642.05    14310.63    586.67 o 
  -7  11   1    15832.21    15899.53    406.52 o 
  -5  11   1    21047.51    20410.89    771.45 o 
  -3  11   1    15466.75    14408.36    650.96 o 
  -1  11   1    15261.35    14987.56    318.90 o 
   1  11   1    26369.72    26688.66    451.55 o 
   3  11   1    23188.35    22550.56    414.03 o 
   5  11   1    22648.42    22713.64    422.48 o 
   7  11   1    13700.10    13188.67    369.14 o 
   9  11   1    15478.55    15409.96    607.55 o 
  11  11   1     5960.63     5967.32    387.09 o 
  13  11   1     6889.75     7036.28    410.14 o 
  15  11   1     6295.78     6322.00    385.72 o 
 -14  12   1     4268.54     4602.62    734.48 o 
 -12  12   1     3606.28     3732.34    370.84 o 
 -10  12   1     5887.02     6665.73    437.48 o 
  -8  12   1    10963.27    11094.73    415.90 o 
  -6  12   1     9814.74    10445.07    341.43 o 
  -4  12   1    12475.16    12924.98    372.48 o 
  -2  12   1     5431.77     5485.28    259.23 o 
   0  12   1    18824.39    19210.43    532.55 o 
   2  12   1    14081.83    13279.11    880.58 o 
   4  12   1    19432.22    19363.81    457.26 o 
   6  12   1    19276.51    18402.67    531.68 o 
   8  12   1     2848.42     3016.26    215.16 o 
  10  12   1     4133.88     4117.47    320.96 o 
  12  12   1     4190.10     4432.14    409.15 o 
  14  12   1     4036.90     4420.96    362.57 o 
 -13  13   1       54.59      191.65    303.87 o 
 -11  13   1      255.56      545.90    213.09 o 
  -9  13   1     1748.37     1901.03    294.53 o 
  -7  13   1     1387.68     1104.90    202.51 o 
  -5  13   1      786.24     1035.39    154.10 o 
  -3  13   1      850.35     1057.27    154.88 o 
  -1  13   1      177.13      270.35    111.74 o 
   1  13   1     3672.76     4311.28    242.28 o 
   3  13   1      389.82      549.70    141.66 o 
   5  13   1       13.04      119.10    127.61 o 
   7  13   1     1172.26     1431.45    203.43 o 
   9  13   1     2189.49     2719.75    476.48 o 
  11  13   1     1315.99     1609.10    430.37 o 
 -10  14   1      947.16      947.93    254.68 o 
  -8  14   1     1148.04     1047.94    245.45 o 
  -6  14   1     1322.12     1503.84    213.07 o 
  -4  14   1     2024.48     1956.94    193.80 o 
  -2  14   1     4023.04     4437.35    277.26 o 
   0  14   1     5501.64     5762.08    407.02 o 
   2  14   1      396.96      394.89    165.54 o 
   4  14   1     5548.28     6085.51    428.55 o 
   6  14   1     4247.10     4062.64    298.36 o 
   8  14   1     1332.43     1582.86    225.92 o 
  10  14   1      846.19      889.23    254.52 o 
  -9  15   1     6963.32     7023.48   1292.26 o 
  -7  15   1     6290.34     6816.90    462.51 o 
  -5  15   1     6083.05     6326.51    356.25 o 
  -3  15   1    12152.00    11467.02    388.01 o 
  -1  15   1    10956.63    11032.19    381.51 o 
   1  15   1     8779.08     8428.56    340.22 o 
   3  15   1     6968.47     7425.84    409.02 o 
   5  15   1     8621.79     9384.03    435.22 o 
   7  15   1     4348.49     4389.43    322.30 o 
   9  15   1     9021.05     8103.75    740.83 o 
  -6  16   1     5671.13     5652.49    515.00 o 
  -4  16   1     7989.62     7773.84    407.97 o 
  -2  16   1     8571.05     8847.01    360.17 o 
   0  16   1     8837.81     9273.70    414.48 o 
   2  16   1     4897.59     5400.75    380.80 o 
   4  16   1     9893.57    10354.44    468.25 o 
   6  16   1     9965.92     9807.67    463.11 o 
  -1  17   1     1281.50     1301.07    334.71 o 
   1  17   1     3096.32     3365.70    321.00 o 
 -20   0   2     3073.47     3411.17    465.80 o 
 -18   0   2     2428.67     2820.42    344.64 o 
 -16   0   2     9932.71     9921.70    482.78 o 
 -14   0   2    14295.80    13682.76    538.56 o 
 -12   0   2    32236.37    30988.87    801.66 o 
 -10   0   2    23035.99    21674.13    591.14 o 
  -8   0   2    67117.35    68200.26   1331.78 o 
  -6   0   2     3657.46     3032.40    177.93 o 
  -4   0   2     1877.69     2218.87    152.16 o 
  -2   0   2    41418.18    42518.48    571.46 o 
   0   0   2    34067.23    39340.73    527.83 o 
   2   0   2    39385.86    42184.04    582.37 o 
   4   0   2    10055.50     9817.93    302.35 o 
   6   0   2    51336.13    51680.38    766.54 o 
   8   0   2    29622.63    30012.84    533.14 o 
  10   0   2    21389.91    20128.80    434.81 o 
  12   0   2     8958.73     8589.37    294.86 o 
  14   0   2     7662.61     7804.36    420.22 o 
  16   0   2     7140.75     8422.16    630.91 o 
  18   0   2     5396.11     6464.02    658.17 o 
 -19   1   2     1070.48     1388.74    204.83 o 
 -17   1   2     6429.07     6061.67    310.11 o 
 -15   1   2     6941.53     6818.63    290.51 o 
 -13   1   2     9438.89     8949.24    330.05 o 
 -11   1   2    22292.17    21194.81    427.58 o 
  -9   1   2     5920.94     5497.30    192.72 o 
  -7   1   2      698.48      501.63     69.23 o 
  -5   1   2      197.49      155.45     51.31 o 
  -3   1   2   114020.98   119985.30   1337.02 o 
  -1   1   2    42085.19    43805.93    455.23 o 
   1   1   2    34891.19    39352.75    416.66 o 
   3   1   2    25149.01    25932.60    314.90 o 
   5   1   2    12571.26    12998.16    190.20 o 
   7   1   2    30693.41    30718.30    372.51 o 
   9   1   2    15598.47    15149.13    251.88 o 
  11   1   2     3750.33     3728.93    196.43 o 
  13   1   2    10056.99    10287.38    238.01 o 
  15   1   2     7487.08     7806.03    354.52 o 
  17   1   2     3061.14     3540.81    355.07 o 
  19   1   2     3586.85     4262.28    420.39 o 
 -20   2   2       83.21        7.36    165.35 o 
 -18   2   2        2.55      -44.45    126.77 o 
 -16   2   2     1504.14     2025.50    205.03 o 
 -14   2   2     3125.33     3153.63    215.08 o 
 -12   2   2      243.17      256.81     95.44 o 
 -10   2   2     2137.98     2209.71    116.60 o 
  -8   2   2     3937.59     3887.95    152.95 o 
  -6   2   2     6983.13     7005.22    155.25 o 
  -4   2   2     9442.29     9960.90    171.88 o 
  -2   2   2     8765.74     8793.52    124.35 o 
   0   2   2     6901.31     7410.40    124.75 o 
   2   2   2    15348.45    16080.14    217.97 o 
   4   2   2    13797.88    13918.46    217.51 o 
   6   2   2      477.07      623.34     62.46 o 
   8   2   2      834.49      750.11     68.89 o 
  10   2   2       35.57      -26.44     53.06 o 
  12   2   2       13.91       -9.18     59.91 o 
  14   2   2     1413.72     1636.93    159.65 o 
  16   2   2     1793.60     1950.51    380.09 o 
  18   2   2      910.32     1165.93    229.58 o 
 -19   3   2     2021.08     1763.53    264.38 o 
 -17   3   2     4429.92     4683.85    291.80 o 
 -15   3   2     1501.33     1829.54    196.19 o 
 -13   3   2     3623.40     3694.46    246.39 o 
 -11   3   2     2226.77     2485.18    177.90 o 
  -9   3   2    12172.52    13110.07    259.69 o 
  -7   3   2    27497.86    26359.94    374.67 o 
  -5   3   2    21890.82    22498.65    314.20 o 
  -3   3   2      617.07      860.62     67.98 o 
  -1   3   2     1752.46     1550.55     69.55 o 
   1   3   2     7450.86     8199.32    172.76 o 
   3   3   2    12228.73    11808.01    217.27 o 
   5   3   2     2473.28     2416.27    130.47 o 
   7   3   2    13633.99    13592.46    350.94 o 
   9   3   2    12168.59    11857.16    221.50 o 
  11   3   2     4830.14     4757.96    157.47 o 
  13   3   2     3829.56     3687.20    212.11 o 
  15   3   2     2193.61     1980.80    239.11 o 
  17   3   2     1205.50     1179.38    206.77 o 
  19   3   2      412.94      526.26    228.98 o 
 -18   4   2     4677.90     4714.83    357.52 o 
 -16   4   2     5891.60     6247.17    293.29 o 
 -14   4   2     6827.78     6746.05    282.49 o 
 -12   4   2    16916.65    16179.14    330.12 o 
 -10   4   2      898.05      730.45     91.78 o 
  -8   4   2    46999.90    46829.83    595.43 o 
  -6   4   2   100170.44   104694.61   1116.23 o 
  -4   4   2    35374.64    37190.08    407.84 o 
  -2   4   2    24028.96    25131.03    290.77 o 
   0   4   2    29434.99    30114.58    378.02 o 
   2   4   2    30534.90    31873.46    479.44 o 
   4   4   2    13533.99    12924.43    220.02 o 
   6   4   2    45107.28    46062.70    640.06 o 
   8   4   2    34830.92    35719.80    486.49 o 
  10   4   2    24735.15    24278.88    357.47 o 
  12   4   2     9542.38     8792.16    242.67 o 
  14   4   2     8923.78     9008.37    305.13 o 
  16   4   2     8925.45     8253.24    434.04 o 
  18   4   2     4235.95     4416.11    409.03 o 
 -19   5   2     2923.93     3415.25    337.57 o 
 -17   5   2     4061.73     4409.85    338.20 o 
 -15   5   2     2382.95     2540.85    215.05 o 
 -13   5   2    14883.60    13450.61    340.92 o 
 -11   5   2    23826.53    22124.70    525.48 o 
  -9   5   2    24177.37    24014.64    427.06 o 
  -7   5   2    42205.86    42603.78    552.36 o 
  -5   5   2    72028.97    76181.24    765.14 o 
  -3   5   2    52943.99    56640.22    582.16 o 
  -1   5   2    12559.43    12815.54    221.61 o 
   1   5   2   115371.89   124902.55   1290.00 o 
   3   5   2     3012.65     2801.32     87.53 o 
   5   5   2    24014.25    25185.68    362.07 o 
   7   5   2    41163.62    42249.27    578.17 o 
   9   5   2    21596.93    20780.26    318.42 o 
  11   5   2    13427.34    12541.05    288.51 o 
  13   5   2    10369.63    10833.58    524.03 o 
  15   5   2     5259.35     5384.08    268.50 o 
  17   5   2     4553.82     4700.25    441.74 o 
 -18   6   2      816.04      825.35    196.26 o 
 -16   6   2     1205.10     1358.81    211.81 o 
 -14   6   2     5414.52     5102.58    255.47 o 
 -12   6   2     3808.60     3822.11    220.27 o 
 -10   6   2      190.56      203.17     78.84 o 
  -8   6   2     8090.91     7714.30    206.10 o 
  -6   6   2    12546.98    12554.27    222.02 o 
  -4   6   2    16636.72    18371.57    265.64 o 
  -2   6   2    17677.25    18473.50    296.30 o 
   0   6   2    41500.72    45664.18    560.36 o 
   2   6   2     1430.67     1402.88     87.68 o 
   4   6   2       56.26      116.02     40.85 o 
   6   6   2    21700.45    22828.65    358.88 o 
   8   6   2    13937.42    13708.81    418.11 o 
  10   6   2     4027.54     4194.97    215.60 o 
  12   6   2     1909.25     2200.07    205.06 o 
  14   6   2      810.95      836.87    141.29 o 
  16   6   2     1213.51     1352.50    219.39 o 
  18   6   2     2285.31     3013.12    339.32 o 
 -17   7   2      631.23      614.50    176.31 o 
 -15   7   2       13.67      -31.42    156.01 o 
 -13   7   2      108.68      133.17     87.50 o 
 -11   7   2     5119.59     5158.24    296.66 o 
  -9   7   2     1868.19     1947.26    133.88 o 
  -7   7   2      687.07      695.54     78.15 o 
  -5   7   2       36.85       26.94     46.40 o 
  -3   7   2      546.12      613.01     63.86 o 
  -1   7   2      563.89      590.80     72.04 o 
   1   7   2     9122.39     9937.52    218.52 o 
   3   7   2    11013.91    12915.18    212.19 o 
   5   7   2     3935.86     4028.46    126.77 o 
   7   7   2      528.94      774.96     91.92 o 
   9   7   2      978.41     1127.93    111.76 o 
  11   7   2       43.21      -57.34     74.52 o 
  13   7   2     2321.41     2303.74    189.01 o 
  15   7   2     1573.11     1767.16    189.25 o 
  17   7   2       13.98       21.67    155.88 o 
 -18   8   2     2681.95     2941.06    315.14 o 
 -16   8   2     3104.78     3120.44    298.14 o 
 -14   8   2     2749.79     3061.33    287.78 o 
 -12   8   2    15395.07    15087.43    343.03 o 
 -10   8   2    14485.75    14358.97    319.34 o 
  -8   8   2    13232.06    12900.61    258.58 o 
  -6   8   2     4166.33     4135.18    145.32 o 
  -4   8   2    25423.73    27088.49    369.80 o 
  -2   8   2    34920.45    36325.49    438.87 o 
   0   8   2    25280.60    25107.99    391.72 o 
   2   8   2    36751.07    38678.14    531.86 o 
   4   8   2    27121.54    26729.92    360.49 o 
   6   8   2     9171.85     9282.76    200.73 o 
   8   8   2     6958.34     6993.68    257.22 o 
  10   8   2     8448.78     8179.39    282.41 o 
  12   8   2     4192.14     4852.16    305.77 o 
  14   8   2     9460.42     9457.90    408.12 o 
  16   8   2     2713.16     2949.85    285.80 o 
 -17   9   2     5584.44     5613.71    464.43 o 
 -15   9   2     3343.19     3589.46    469.95 o 
 -13   9   2    12410.50    11680.32    439.20 o 
 -11   9   2    16088.36    15763.20    352.49 o 
  -9   9   2    19746.89    18898.10    390.33 o 
  -7   9   2    18658.63    19091.31    326.38 o 
  -5   9   2    30550.57    29595.43    790.33 o 
  -3   9   2    30969.90    31260.79    510.00 o 
  -1   9   2     5742.13     5385.52    180.34 o 
   1   9   2    61222.25    62197.01    776.14 o 
   3   9   2    31259.96    32164.20    486.17 o 
   5   9   2    28255.31    28373.27    453.09 o 
   7   9   2    10251.69     9574.13    299.69 o 
   9   9   2     9898.80     9454.56    390.44 o 
  11   9   2    12923.87    12499.39    446.35 o 
  13   9   2    14830.96    14456.04    496.39 o 
  15   9   2     6946.81     7151.08    398.33 o 
 -16  10   2     3211.76     3538.74    314.58 o 
 -14  10   2     2868.28     2934.10    237.41 o 
 -12  10   2     7370.78     7099.06    281.67 o 
 -10  10   2     9410.48     9322.50    266.17 o 
  -8  10   2     7916.13     8459.16    249.53 o 
  -6  10   2     2206.52     2270.03    153.69 o 
  -4  10   2    10902.27     9913.41    287.47 o 
  -2  10   2     3871.65     3690.95    164.57 o 
   0  10   2    19351.59    18003.46    596.67 o 
   2  10   2    28711.59    28060.87    456.33 o 
   4  10   2     8350.21     8167.52    237.15 o 
   6  10   2    16513.65    16458.11    591.82 o 
   8  10   2     4655.58     4780.61    242.38 o 
  10  10   2     2266.19     2695.96    208.25 o 
  12  10   2     9002.90     9167.05    403.99 o 
  14  10   2     7405.92     7488.69    394.79 o 
 -15  11   2       33.44      121.28    391.08 o 
 -13  11   2      126.08      312.63    234.38 o 
 -11  11   2      402.95      559.76    196.93 o 
  -9  11   2       30.38      120.94     94.07 o 
  -7  11   2      226.60      255.30     89.98 o 
  -5  11   2      997.64     1118.43    120.07 o 
  -3  11   2      288.61      373.95     91.14 o 
  -1  11   2       30.45        5.40     74.41 o 
   1  11   2      385.89      463.71     96.40 o 
   3  11   2     4343.84     4899.62    195.84 o 
   5  11   2     2495.84     2535.50    184.96 o 
   7  11   2     1268.10     1492.49    164.27 o 
   9  11   2      890.06     1080.35    160.97 o 
  11  11   2        8.60      333.41    155.96 o 
  13  11   2      650.98     1356.81    345.28 o 
 -14  12   2     2025.53     2968.78    355.24 o 
 -12  12   2     2089.40     2348.61    307.87 o 
 -10  12   2     1872.56     1992.84    292.22 o 
  -8  12   2     5629.37     6203.01    326.94 o 
  -6  12   2     6484.97     6454.13    276.40 o 
  -4  12   2    12262.63    12307.76    364.68 o 
  -2  12   2      448.39      411.71    123.85 o 
   0  12   2     4737.65     4899.63    197.90 o 
   2  12   2    12220.21    12524.13    309.21 o 
   4  12   2     6025.15     6471.58    268.48 o 
   6  12   2     4539.82     5035.86    253.75 o 
   8  12   2     6488.77     6573.49    283.09 o 
  10  12   2     6308.58     5824.65    617.91 o 
  12  12   2      750.92     1062.80    221.49 o 
 -13  13   2     5379.19     5847.43    678.15 o 
 -11  13   2     5478.25     7021.80    473.47 o 
  -9  13   2     7394.96     7069.75    822.59 o 
  -7  13   2    11981.43    12473.01    386.74 o 
  -5  13   2    12366.67    12265.84    377.17 o 
  -3  13   2    16814.55    16768.54    440.34 o 
  -1  13   2     4865.64     5058.80    253.15 o 
   1  13   2    12814.10    12472.25    374.76 o 
   3  13   2    14944.24    14178.42    477.33 o 
   5  13   2    19129.72    18725.82    557.66 o 
   7  13   2    15900.46    16273.63    521.22 o 
   9  13   2    13238.48    12120.22    533.48 o 
  11  13   2     6626.72     6059.77   2388.97 o 
 -10  14   2     4659.67     4870.76    431.66 o 
  -8  14   2     6357.17     7041.45    451.23 o 
  -6  14   2     9413.32     9559.95    352.89 o 
  -4  14   2    14233.59    14279.20    417.82 o 
  -2  14   2     4480.86     5040.19    345.66 o 
   0  14   2     9990.95     9692.76    406.70 o 
   2  14   2    24428.25    23394.31    643.83 o 
   4  14   2     1102.77     1064.56    207.33 o 
   6  14   2     2552.14     2810.09    257.92 o 
   8  14   2    11744.40    11393.83    538.53 o 
  10  14   2     8727.16     7674.52    652.72 o 
  -9  15   2      930.72     1307.28    598.44 o 
  -7  15   2     2140.54     2371.14    319.89 o 
  -5  15   2     2538.18     2773.36    227.85 o 
  -3  15   2     3349.56     3501.07    246.73 o 
  -1  15   2      196.11      474.99    149.89 o 
   1  15   2      860.53     1395.19    244.14 o 
   3  15   2     3824.31     4295.24    396.37 o 
   5  15   2      227.76      194.74    180.47 o 
   7  15   2      556.88      872.78    204.16 o 
  -6  16   2       11.35      299.13    207.61 o 
  -4  16   2      840.34      795.95    170.89 o 
  -2  16   2     1086.57     1352.65    188.81 o 
   0  16   2     3387.21     3777.65    319.03 o 
   2  16   2      345.56      601.82    201.62 o 
   4  16   2       55.67      273.27    205.84 o 
   6  16   2     1193.01     1410.88    255.10 o 
  -1  17   2     5294.97     5341.61    379.73 o 
   1  17   2     8258.61     8073.75    436.02 o 
 -19   1   3     2966.90     2740.49    296.21 o 
 -17   1   3     1466.22     1679.63    196.39 o 
 -15   1   3     5389.65     5427.45    268.59 o 
 -13   1   3     6734.85     6421.50    256.45 o 
 -11   1   3    18539.53    18533.19    399.76 o 
  -9   1   3    19501.35    18406.70    367.13 o 
  -7   1   3    25683.02    24515.21    407.18 o 
  -5   1   3    17577.80    16546.72    289.54 o 
  -3   1   3    47887.26    49930.56    544.26 o 
  -1   1   3    65953.47    66686.27    623.94 o 
   1   1   3     1239.86     1403.41     61.44 o 
   3   1   3    23113.74    23335.59    305.08 o 
   5   1   3    36128.43    36247.72    505.61 o 
   7   1   3    12136.79    11735.60    206.15 o 
   9   1   3    22516.51    22730.10    332.81 o 
  11   1   3    14126.80    13560.31    262.24 o 
  13   1   3     5442.23     5577.14    201.80 o 
  15   1   3     1912.78     2257.14    275.23 o 
  17   1   3     1922.41     1794.15    267.03 o 
 -20   2   3     3982.49     4078.54    318.19 o 
 -18   2   3     5935.57     6103.48    330.45 o 
 -16   2   3    12555.84    11748.04    448.18 o 
 -14   2   3    16705.26    15486.79    407.25 o 
 -12   2   3    30522.75    29010.16    545.70 o 
 -10   2   3    28658.10    27364.94    491.95 o 
  -8   2   3    16446.94    15584.75    325.05 o 
  -6   2   3    36324.91    35535.16    446.83 o 
  -4   2   3    54897.62    54515.93    605.00 o 
  -2   2   3    41938.68    43120.09    430.66 o 
   0   2   3    31357.33    32527.62    338.27 o 
   2   2   3    34413.32    34924.70    409.19 o 
   4   2   3    32698.73    33541.87    417.59 o 
   6   2   3    78317.66    80918.93    884.22 o 
   8   2   3    18714.91    17933.89    393.71 o 
  10   2   3    12247.66    11056.96    270.95 o 
  12   2   3    19322.03    18927.15    362.34 o 
  14   2   3    14040.60    14294.93    381.50 o 
  16   2   3     7992.38     8080.03    439.63 o 
  18   2   3     7307.77     7647.43    646.81 o 
 -19   3   3     2172.51     2165.30    242.28 o 
 -17   3   3     3983.69     3996.92    275.61 o 
 -15   3   3    13759.80    12926.88    395.20 o 
 -13   3   3    10893.07    11211.08    337.78 o 
 -11   3   3     1723.76     1611.86    115.45 o 
  -9   3   3     3041.81     2722.03    172.68 o 
  -7   3   3    55602.43    56108.94    665.80 o 
  -5   3   3    27626.95    27359.13    425.61 o 
  -3   3   3    66165.80    69836.66    736.18 o 
  -1   3   3    16648.77    16766.56    208.67 o 
   1   3   3    10509.44    10331.46    170.64 o 
   3   3   3    23158.99    23000.37    312.06 o 
   5   3   3    44768.56    46405.85    559.00 o 
   7   3   3    24203.08    23792.83    362.47 o 
   9   3   3     9690.40     9360.59    226.62 o 
  11   3   3     7247.99     7126.29    398.49 o 
  13   3   3     5439.74     5405.29    204.84 o 
  15   3   3    10560.91    10659.02    342.26 o 
  17   3   3     7824.60     8878.46    479.01 o 
 -18   4   3      510.08      649.26    160.39 o 
 -16   4   3       55.26      -50.98    109.22 o 
 -14   4   3     1030.80     1072.65    162.33 o 
 -12   4   3     2045.82     2093.84    137.89 o 
 -10   4   3      558.62      652.21     96.02 o 
  -8   4   3     2037.84     1999.33    112.78 o 
  -6   4   3     4001.41     3936.64    132.71 o 
  -4   4   3     5275.72     5816.97    136.99 o 
  -2   4   3    32777.36    33683.98    368.69 o 
   0   4   3       46.84       80.70     42.68 o 
   2   4   3     4848.46     5506.26    133.74 o 
   4   4   3    16066.19    16027.75    291.77 o 
   6   4   3     4467.68     4891.97    150.25 o 
   8   4   3     1328.50     1268.06    103.87 o 
  10   4   3      890.63      939.51    104.06 o 
  12   4   3      371.45      442.70     93.97 o 
  14   4   3     1587.15     1747.59    205.79 o 
  16   4   3       77.93      146.93    135.60 o 
  18   4   3        8.86      273.70    239.83 o 
 -19   5   3      701.39      701.15    189.41 o 
 -17   5   3     1737.79     1894.14    217.86 o 
 -15   5   3     3327.08     3679.16    352.52 o 
 -13   5   3      393.61      387.88    115.22 o 
 -11   5   3     1050.40     1145.40    162.20 o 
  -9   5   3    13369.99    13099.84    275.75 o 
  -7   5   3     6687.64     6371.89    200.44 o 
  -5   5   3     1673.51     1524.49    103.35 o 
  -3   5   3      405.30      518.45     50.22 o 
  -1   5   3     7028.02     6844.76    161.81 o 
   1   5   3    22011.16    22525.68    326.24 o 
   3   5   3     3703.95     3744.86    117.08 o 
   5   5   3       62.48       85.97     53.27 o 
   7   5   3      505.65      470.36     75.98 o 
   9   5   3     2441.71     2197.32    156.94 o 
  11   5   3     2279.94     2421.40    175.89 o 
  13   5   3     2455.65     2585.73    196.59 o 
  15   5   3      897.04      957.67    175.57 o 
  17   5   3      295.58      200.35    157.66 o 
 -18   6   3     1930.96     1917.28    260.77 o 
 -16   6   3     3964.58     4753.82    512.10 o 
 -14   6   3     2713.28     2930.14    219.86 o 
 -12   6   3    11075.17    10097.10    304.29 o 
 -10   6   3    13930.83    13250.29    318.16 o 
  -8   6   3    20117.03    19282.68    343.81 o 
  -6   6   3    25360.44    23916.67    331.09 o 
  -4   6   3    12734.33    12208.23    208.29 o 
  -2   6   3    38109.51    39391.15    508.44 o 
   0   6   3    33306.02    33649.58    451.89 o 
   2   6   3    38992.23    40653.87    521.54 o 
   4   6   3    30914.67    33015.43    443.41 o 
   6   6   3    28962.75    29242.39    430.83 o 
   8   6   3     5694.30     5090.28    186.11 o 
  10   6   3    12119.29    11360.63    276.22 o 
  12   6   3    11873.82    11536.93    295.01 o 
  14   6   3     3536.67     3916.48    238.57 o 
  16   6   3     1066.93     1098.62    162.92 o 
 -17   7   3     4423.60     4362.42    344.10 o 
 -15   7   3     7200.94     6465.31    300.73 o 
 -13   7   3     9352.18     9126.70    274.34 o 
 -11   7   3    16828.67    15408.68    336.96 o 
  -9   7   3    16528.49    15711.78    322.15 o 
  -7   7   3    25361.13    24748.82    436.77 o 
  -5   7   3     5138.97     5201.04    148.56 o 
  -3   7   3    61371.11    63979.08    673.72 o 
  -1   7   3    33929.03    36778.90    498.49 o 
   1   7   3    51754.18    54580.35    671.78 o 
   3   7   3    20155.58    20069.90    331.78 o 
   5   7   3    24474.78    24957.66    449.46 o 
   7   7   3    36535.58    36536.49    918.31 o 
   9   7   3    16594.08    16248.21    340.56 o 
  11   7   3    15413.98    15378.79    339.50 o 
  13   7   3     7968.61     8007.71    298.67 o 
  15   7   3     5855.93     6187.51    391.49 o 
  17   7   3     5834.76     6241.65    684.28 o 
 -18   8   3     1537.00     1612.01    259.34 o 
 -16   8   3     3578.18     3717.72    314.24 o 
 -14   8   3     1880.59     1962.33    198.68 o 
 -12   8   3     6042.77     5971.08    222.27 o 
 -10   8   3     1685.99     1856.70    140.77 o 
  -8   8   3     4853.87     4430.24    156.71 o 
  -6   8   3    11517.58    11249.39    229.66 o 
  -4   8   3    18265.53    19501.72    298.34 o 
  -2   8   3    18467.03    19411.71    341.90 o 
   0   8   3     3130.71     3127.09    140.81 o 
   2   8   3    22562.39    23732.04    386.35 o 
   4   8   3     7006.90     6672.80    196.95 o 
   6   8   3     5587.21     5507.41    227.22 o 
   8   8   3    10356.63    10073.50    310.91 o 
  10   8   3     7665.12     7650.07    283.99 o 
  12   8   3     5691.21     6320.85    532.39 o 
  14   8   3     5488.04     6174.68    363.39 o 
  16   8   3     1950.37     2290.40    266.69 o 
 -17   9   3      148.54       23.26    384.95 o 
 -15   9   3      177.39      229.71    144.60 o 
 -13   9   3        0.41      144.39     87.06 o 
 -11   9   3       57.71      220.06     85.17 o 
  -9   9   3      688.65      917.05    109.02 o 
  -7   9   3       38.15      109.95     74.48 o 
  -5   9   3        0.71      -95.97     77.28 o 
  -3   9   3     3848.18     3825.40    163.43 o 
  -1   9   3       57.66      178.62     89.20 o 
   1   9   3     1616.31     1651.43    120.28 o 
   3   9   3       90.71      152.21     70.09 o 
   5   9   3        1.47       76.22     87.33 o 
   7   9   3        1.80      111.93     98.43 o 
   9   9   3       53.69      269.63    117.87 o 
  11   9   3     1300.83     1428.44    173.61 o 
  13   9   3      104.52      206.19    153.80 o 
  15   9   3       18.52      257.77    176.19 o 
 -16  10   3     2388.76     2871.25    352.93 o 
 -14  10   3     2973.40     3631.32    519.53 o 
 -12  10   3     2329.93     2656.96    275.55 o 
 -10  10   3     1564.09     1944.18    169.60 o 
  -8  10   3    22117.14    22411.63    481.21 o 
  -6  10   3     7625.39     7514.40    235.83 o 
  -4  10   3     1010.49     1246.72    120.55 o 
  -2  10   3    32190.06    33430.98    516.58 o 
   0  10   3    25349.29    25181.04    430.40 o 
   2  10   3    12672.58    12088.92    284.38 o 
   4  10   3     7164.26     6839.43    256.21 o 
   6  10   3    10523.94    10845.39    333.94 o 
   8  10   3     2354.64     2666.51    206.85 o 
  10  10   3    11211.40    11029.78    356.56 o 
  12  10   3     5573.92     5859.05    348.58 o 
  14  10   3     2697.44     3184.78    312.52 o 
 -15  11   3     5443.97     6128.35    809.88 o 
 -13  11   3     5799.23     5889.09    329.35 o 
 -11  11   3     6932.73     6884.46    325.36 o 
  -9  11   3    14851.71    14841.90    397.55 o 
  -7  11   3    37794.97    39352.09    825.11 o 
  -5  11   3     1343.69     1507.56    136.96 o 
  -3  11   3     8177.53     7698.07    237.93 o 
  -1  11   3    19945.12    19319.87    381.06 o 
   1  11   3    24178.25    23616.76    429.69 o 
   3  11   3    23578.52    22930.85    485.96 o 
   5  11   3    17872.73    17351.48    430.90 o 
   7  11   3     8888.82     8569.16    313.35 o 
   9  11   3    11016.82    11038.96    363.98 o 
  11  11   3    13412.86    13134.52    490.88 o 
  13  11   3     7688.37     8159.81    645.21 o 
 -14  12   3     4622.87     4798.06    420.59 o 
 -12  12   3     4754.49     5365.28    418.73 o 
 -10  12   3     4973.73     5823.20    327.85 o 
  -8  12   3    14714.68    14677.87    630.87 o 
  -6  12   3     6251.17     6464.35    236.84 o 
  -4  12   3     3631.13     3529.55    281.05 o 
  -2  12   3    19069.25    17940.94    378.52 o 
   0  12   3     3467.97     3692.32    188.34 o 
   2  12   3     3568.91     3466.23    412.84 o 
   4  12   3    11648.51    10201.11    332.92 o 
   6  12   3     9068.78     8762.56    329.23 o 
   8  12   3     6637.02     6325.26    415.07 o 
  10  12   3     8445.41     8459.83    552.98 o 
  12  12   3     6730.57     6630.36    800.47 o 
 -13  13   3      615.37      752.22    243.28 o 
 -11  13   3      122.38      446.02    230.05 o 
  -9  13   3      831.86      898.11    186.79 o 
  -7  13   3     3455.40     3747.23    284.16 o 
  -5  13   3       11.16     -120.63     99.51 o 
  -3  13   3      146.02      188.69    113.06 o 
  -1  13   3    11140.15    11175.37    354.11 o 
   1  13   3     2921.08     3124.11    319.14 o 
   3  13   3     1020.40      994.84    178.65 o 
   5  13   3      165.00      207.94    136.09 o 
   7  13   3       18.40       54.06    119.79 o 
   9  13   3     2023.22     2072.76    218.77 o 
  11  13   3      558.12      726.90    216.21 o 
 -10  14   3      793.12     1021.14    484.88 o 
  -8  14   3     1331.05     1634.76    235.74 o 
  -6  14   3      666.61      966.15    163.95 o 
  -4  14   3     3277.01     3715.14    324.81 o 
  -2  14   3     2215.44     2561.18    213.99 o 
   0  14   3       31.26      217.29    245.05 o 
   2  14   3     1030.21     1654.44    225.21 o 
   4  14   3      734.85     1092.86    203.99 o 
   6  14   3     4704.56     3999.98    308.30 o 
   8  14   3     1091.17     1467.38    230.13 o 
  10  14   3     1718.01     1274.00    313.18 o 
  -9  15   3     3469.34     3544.73    451.50 o 
  -7  15   3     5889.68     5761.47    610.06 o 
  -5  15   3     4313.14     4269.39    269.39 o 
  -3  15   3    10252.82     9917.68    370.92 o 
  -1  15   3    11383.54    10629.08    450.93 o 
   1  15   3     8654.40     7600.63    399.78 o 
   3  15   3     8660.96     8573.73    430.78 o 
   5  15   3     6436.13     7540.92    408.13 o 
   7  15   3     4738.99     3852.10    311.52 o 
  -6  16   3     6455.39     6370.20    469.95 o 
  -4  16   3     5431.32     5495.29    302.82 o 
  -2  16   3    15323.31    14188.44    530.13 o 
   0  16   3     7753.86     7940.40    444.13 o 
   2  16   3     6111.44     6481.78    679.29 o 
   4  16   3    12289.79    11270.82    861.68 o 
 -20   0   4     3581.82     3955.45    448.69 o 
 -18   0   4     3995.58     4334.33    709.49 o 
 -16   0   4     7022.09     6227.58    436.44 o 
 -14   0   4    13385.06    12347.44   1074.69 o 
 -12   0   4    24526.69    23127.18   1028.36 o 
 -10   0   4    26776.98    24112.41   1006.33 o 
  -8   0   4    27305.81    26702.56    645.76 o 
  -6   0   4    32091.52    31562.91    678.63 o 
  -4   0   4    66413.66    63855.28   1534.81 o 
  -2   0   4    25429.81    25169.61    404.69 o 
   0   0   4     4629.40     4101.05    133.69 o 
   2   0   4   123768.47   131266.91   1694.47 o 
   4   0   4    44116.26    44907.87    678.66 o 
   6   0   4    17271.06    15664.37    341.18 o 
   8   0   4    25904.72    24415.31    597.50 o 
  10   0   4    45652.97    46017.47    797.13 o 
  12   0   4    14388.44    14167.36    618.19 o 
  14   0   4    10086.52    10357.77    438.72 o 
  16   0   4     8510.40     8489.84    650.44 o 
  18   0   4    10653.83    10863.60    803.52 o 
 -19   1   4     1979.10     2102.77    235.88 o 
 -17   1   4     4576.80     4685.73    335.60 o 
 -15   1   4     4968.31     5000.00    269.72 o 
 -13   1   4     7686.82     7147.39    323.74 o 
 -11   1   4    21475.71    19725.27    420.52 o 
  -9   1   4    13506.42    13198.57    308.90 o 
  -7   1   4    47233.09    46207.03    656.70 o 
  -5   1   4    39014.45    38323.61    463.54 o 
  -3   1   4     5718.36     5695.14    123.95 o 
  -1   1   4    11196.36    10660.52    157.85 o 
   1   1   4    31032.21    32134.34    386.50 o 
   3   1   4    53799.71    56159.34    627.59 o 
   5   1   4    55400.34    59548.31    682.33 o 
   7   1   4    15338.30    14721.66    270.68 o 
   9   1   4     6552.92     6447.84    172.16 o 
  11   1   4     6642.64     6000.98    200.44 o 
  13   1   4     5168.06     5149.26    222.75 o 
  15   1   4     6260.06     6390.00    304.48 o 
  17   1   4     7081.41     7328.68   1141.00 o 
 -20   2   4        1.44       47.92    164.24 o 
 -18   2   4        6.52      -64.33    122.94 o 
 -16   2   4      750.52     1147.59    227.63 o 
 -14   2   4      995.92      982.63    149.60 o 
 -12   2   4      555.60      468.99    105.65 o 
 -10   2   4       19.66       17.69     69.71 o 
  -8   2   4      325.89      328.82     82.23 o 
  -6   2   4    15495.52    14627.34    381.11 o 
  -4   2   4     1901.73     1973.14    122.14 o 
  -2   2   4       72.86       64.33     31.71 o 
   0   2   4     4817.72     4538.36    100.74 o 
   2   2   4     5356.79     5938.16    137.23 o 
   4   2   4    26694.31    29057.14    387.66 o 
   6   2   4     3816.07     4054.86    138.82 o 
   8   2   4      660.31      883.89     90.13 o 
  10   2   4       80.90       73.16     69.48 o 
  12   2   4      220.30      264.26     86.29 o 
  14   2   4       86.47      217.77     93.86 o 
  16   2   4     1493.27     1466.56    249.99 o 
  18   2   4      864.82     1202.90    339.08 o 
 -19   3   4      590.27      815.07    190.95 o 
 -17   3   4     1429.30     1708.01    239.49 o 
 -15   3   4     3604.00     3724.84    245.54 o 
 -13   3   4     6492.06     5985.75    259.53 o 
 -11   3   4     6939.65     6827.89    347.81 o 
  -9   3   4     7639.19     7336.34    243.16 o 
  -7   3   4    12949.51    11910.14    232.33 o 
  -5   3   4    16769.83    16992.59    270.21 o 
  -3   3   4    51910.08    56422.89    568.65 o 
  -1   3   4    26129.85    25876.10    300.17 o 
   1   3   4     1361.04     1379.67     71.89 o 
   3   3   4     3082.31     3049.42    106.64 o 
   5   3   4     7128.02     6866.24    171.89 o 
   7   3   4     4974.49     4840.77    166.01 o 
   9   3   4    13539.65    13217.82    279.61 o 
  11   3   4     3267.35     3327.23    164.92 o 
  13   3   4     3370.76     3639.07    182.91 o 
  15   3   4     4810.30     5392.01    307.17 o 
  17   3   4     1125.01     1505.04    425.38 o 
 -18   4   4     5269.77     4939.86    360.52 o 
 -16   4   4    18473.75    17890.99    476.13 o 
 -14   4   4     9931.95     8862.53    318.46 o 
 -12   4   4     3086.94     3061.14    299.59 o 
 -10   4   4    19888.92    17959.41    435.45 o 
  -8   4   4    32460.34    31682.74    455.62 o 
  -6   4   4    31809.95    31034.64    428.81 o 
  -4   4   4    49522.28    52472.12    550.67 o 
  -2   4   4    83605.59    90321.55    862.75 o 
   0   4   4    37423.52    38637.32    476.45 o 
   2   4   4    76605.26    81749.05    874.55 o 
   4   4   4    20779.51    20533.98    315.07 o 
   6   4   4    19419.30    19242.54    323.58 o 
   8   4   4    33027.36    32871.56    484.93 o 
  10   4   4    18531.40    17841.48    360.59 o 
  12   4   4     6001.60     5744.63    210.18 o 
  14   4   4    20358.39    20632.10    601.26 o 
  16   4   4     7459.82     8056.40    349.36 o 
 -19   5   4     4497.21     4465.69    555.24 o 
 -17   5   4     6908.75     6032.22    488.30 o 
 -15   5   4     8076.42     8286.25    322.65 o 
 -13   5   4     1508.53     1831.32    183.29 o 
 -11   5   4    13838.03    13264.36    295.54 o 
  -9   5   4    12121.61    11642.20    262.36 o 
  -7   5   4    18963.63    18349.62    319.14 o 
  -5   5   4    34480.40    35342.66    417.82 o 
  -3   5   4    65175.60    70040.62    705.21 o 
  -1   5   4    13249.38    12754.80    234.21 o 
   1   5   4    22767.69    22382.86    574.64 o 
   3   5   4    64721.77    69722.95    782.23 o 
   5   5   4    19221.53    20177.35    329.48 o 
   7   5   4    28923.51    28483.73    492.27 o 
   9   5   4    19217.77    19318.35    360.40 o 
  11   5   4    17308.90    16804.95    460.91 o 
  13   5   4    13655.90    13328.90    326.35 o 
  15   5   4     4645.57     5065.06    368.65 o 
  17   5   4      826.25     1112.85    234.34 o 
 -18   6   4       22.98      -19.05    135.53 o 
 -16   6   4     3178.86     3462.25    272.88 o 
 -14   6   4     2122.22     2176.99    227.63 o 
 -12   6   4       48.28      135.08     86.91 o 
 -10   6   4     2237.03     2267.22    140.69 o 
  -8   6   4     1494.31     1620.49    116.45 o 
  -6   6   4    10217.89     9776.65    195.45 o 
  -4   6   4     4198.68     3839.49    118.53 o 
  -2   6   4    24815.08    27436.06    398.91 o 
   0   6   4     1885.30     1836.33    104.88 o 
   2   6   4      300.97      648.26     93.67 o 
   4   6   4     4335.77     4293.99    141.98 o 
   6   6   4     3126.52     3424.18    147.27 o 
   8   6   4     7779.45     7650.40    261.36 o 
  10   6   4     6893.30     7038.61    227.64 o 
  12   6   4      570.14      749.98    117.73 o 
  14   6   4      231.41      276.95    112.32 o 
  16   6   4     1439.04     1640.48    231.84 o 
 -17   7   4      102.16      115.08    140.83 o 
 -15   7   4      937.41      929.21    152.74 o 
 -13   7   4     3608.20     3320.19    319.86 o 
 -11   7   4     5319.85     5226.73    202.09 o 
  -9   7   4     1022.70     1239.59    114.34 o 
  -7   7   4     1843.08     1739.03    120.08 o 
  -5   7   4       14.34       94.00     49.49 o 
  -3   7   4     2838.40     3060.30    138.59 o 
  -1   7   4     1042.05      874.26     89.59 o 
   1   7   4     4252.37     4270.28    153.75 o 
   3   7   4     6817.29     7175.58    234.05 o 
   5   7   4     3866.14     4433.95    236.06 o 
   7   7   4     2647.43     2929.69    184.47 o 
   9   7   4     1977.57     2133.16    177.37 o 
  11   7   4     2536.89     2498.49    195.08 o 
  13   7   4       25.03      229.68    150.78 o 
  15   7   4      109.94      346.98    225.35 o 
 -16   8   4     1303.11     1325.61    183.13 o 
 -14   8   4     1974.51     1943.29    262.27 o 
 -12   8   4    16844.34    15816.20    356.77 o 
 -10   8   4    13400.27    12701.80    304.00 o 
  -8   8   4      345.43      321.78     77.78 o 
  -6   8   4    14987.81    14347.63    263.14 o 
  -4   8   4    13514.29    14055.31    293.29 o 
  -2   8   4    21546.17    20954.06    362.63 o 
   0   8   4    15193.31    14727.35    293.81 o 
   2   8   4    33385.68    34954.15    507.07 o 
   4   8   4    12909.20    12312.10    325.04 o 
   6   8   4     8737.53     8554.57    284.45 o 
   8   8   4    14121.61    13621.38    368.55 o 
  10   8   4     8665.75     8229.51    300.84 o 
  12   8   4     2367.13     2775.56    217.77 o 
  14   8   4     3276.90     3410.10    298.84 o 
  16   8   4     2619.04     3013.42    293.39 o 
 -17   9   4     2799.60     3657.37    332.25 o 
 -15   9   4     4635.61     4662.87    284.94 o 
 -13   9   4     6401.85     6951.12    282.07 o 
 -11   9   4    28392.56    27985.54    563.40 o 
  -9   9   4     5143.04     5073.13    230.70 o 
  -7   9   4     3774.63     3777.47    258.39 o 
  -5   9   4    11700.20    11718.02    324.73 o 
  -3   9   4    19584.59    19002.01    359.49 o 
  -1   9   4    22285.35    21734.00    383.52 o 
   1   9   4    25252.25    24758.42    415.11 o 
   3   9   4    32294.10    31613.38    566.86 o 
   5   9   4    10554.86    10808.52    325.73 o 
   7   9   4    12645.35    11289.60    342.66 o 
   9   9   4     9884.52     9641.84    327.88 o 
  11   9   4     9717.38     9859.99    345.24 o 
  13   9   4     6557.73     6757.42    471.92 o 
  15   9   4     6323.44     6763.83    555.44 o 
 -16  10   4     2002.33     2737.47    348.44 o 
 -14  10   4     1840.64     1890.99    226.02 o 
 -12  10   4     5589.83     6031.54    330.56 o 
 -10  10   4    15288.04    15682.66    411.66 o 
  -8  10   4     9189.06     8839.40    384.78 o 
  -6  10   4    13359.71    12851.35    343.29 o 
  -4  10   4     2925.39     2829.94    162.20 o 
  -2  10   4     1907.04     2091.61    144.11 o 
   0  10   4     5976.15     5848.88    205.93 o 
   2  10   4    16476.33    15759.00    521.09 o 
   4  10   4    12581.61    12806.92    360.76 o 
   6  10   4     6493.86     6510.03    269.29 o 
   8  10   4     4968.33     5392.17    272.37 o 
  10  10   4     5770.44     6236.42    288.44 o 
  12  10   4     3319.45     4034.34    462.49 o 
  14  10   4     3798.41     4620.31    364.39 o 
 -15  11   4        5.37      146.65    350.89 o 
 -13  11   4      461.26      574.15    147.91 o 
 -11  11   4     3158.63     3718.32    234.26 o 
  -9  11   4      381.75      593.12    122.72 o 
  -7  11   4      587.37      585.73    121.18 o 
  -5  11   4     6425.39     6365.85    229.01 o 
  -3  11   4     2034.90     2109.49    154.46 o 
  -1  11   4       89.11       53.03     84.34 o 
   1  11   4      119.20      138.94    103.62 o 
   3  11   4      809.30     1215.07    151.61 o 
   5  11   4     2110.20     2117.68    197.02 o 
   7  11   4      412.05      499.34    137.57 o 
   9  11   4      285.22      468.20    141.10 o 
  11  11   4      129.17      445.36    155.91 o 
  13  11   4       85.42      236.14    191.20 o 
 -14  12   4      358.16      337.94    452.40 o 
 -12  12   4     2084.06     2533.41    255.96 o 
 -10  12   4     2900.79     3046.60    222.71 o 
  -8  12   4     1860.55     2265.02    194.51 o 
  -6  12   4    11631.79    12249.68    320.74 o 
  -4  12   4     3974.53     4098.98    201.83 o 
  -2  12   4     3152.35     3242.92    192.30 o 
   0  12   4      709.27      962.00    144.14 o 
   2  12   4     3998.04     3989.45    247.62 o 
   4  12   4     1027.67     1343.27    172.36 o 
   6  12   4     3746.18     3989.28    255.51 o 
   8  12   4     3562.13     3496.13    247.04 o 
  10  12   4     2023.84     2175.24    226.92 o 
  12  12   4     3003.52     3396.60    336.88 o 
 -13  13   4     3551.14     3245.60    385.16 o 
 -11  13   4    10701.69    11723.62    468.36 o 
  -9  13   4     5660.69     5906.63    356.22 o 
  -7  13   4     9465.90     8955.54    395.44 o 
  -5  13   4    16160.94    16161.08    434.99 o 
  -3  13   4    15771.82    15603.98    367.80 o 
  -1  13   4    20879.03    20046.82    473.95 o 
   1  13   4     8901.88     8786.38    319.62 o 
   3  13   4     4257.24     4669.42    259.53 o 
   5  13   4     6055.19     6217.33    293.70 o 
   7  13   4     8425.40     8046.82    333.89 o 
   9  13   4     9004.84     9046.48    402.92 o 
  11  13   4     7340.85     6000.75    661.52 o 
 -10  14   4     7107.48     7648.25    400.07 o 
  -8  14   4     3369.77     3300.16    290.98 o 
  -6  14   4     9051.97     9444.21    410.10 o 
  -4  14   4     8842.75     9472.32    577.46 o 
  -2  14   4     8302.76     7645.52    383.44 o 
   0  14   4    20464.81    17749.64    557.64 o 
   2  14   4    11221.88    10968.25    447.77 o 
   4  14   4     4030.24     3814.63    306.37 o 
   6  14   4     8022.11     6934.70    549.20 o 
   8  14   4     8129.94     6694.29   1201.76 o 
  -9  15   4     1858.76     3194.66    304.79 o 
  -7  15   4      183.55      353.30    213.18 o 
  -5  15   4     1053.86     1405.01    208.48 o 
  -3  15   4     2663.23     2860.80    274.81 o 
  -1  15   4     5131.23     5451.54    357.22 o 
   1  15   4     2874.28     3143.85    294.33 o 
   3  15   4      225.04      641.80    203.51 o 
   5  15   4     2148.92     2067.09    270.88 o 
   7  15   4     2409.77     2328.69    275.66 o 
  -6  16   4      113.73      314.07    179.33 o 
  -4  16   4       96.50      -54.47    158.02 o 
  -2  16   4      456.88      703.96    210.10 o 
   0  16   4      181.35      329.69    197.47 o 
   2  16   4     1938.57     1949.32    283.79 o 
   4  16   4      499.94      702.98    239.35 o 
 -19   1   5     1600.75     1477.06    229.74 o 
 -17   1   5     1174.42     1079.11    209.83 o 
 -15   1   5     3110.57     3132.77    234.37 o 
 -13   1   5     5285.65     5039.97    386.75 o 
 -11   1   5    14433.25    13210.95    341.67 o 
  -9   1   5     5693.50     5483.97    205.58 o 
  -7   1   5    26980.64    25807.31    632.47 o 
  -5   1   5    35751.20    36409.15    459.90 o 
  -3   1   5     5270.70     5149.49    114.89 o 
  -1   1   5    28253.47    30093.67    343.77 o 
   1   1   5    31583.45    33632.42    377.78 o 
   3   1   5     2412.17     2154.39     96.00 o 
   5   1   5     3919.58     3165.04    125.68 o 
   7   1   5     4227.13     3868.28    148.48 o 
   9   1   5     3054.87     3165.59    151.29 o 
  11   1   5    10716.32    10963.92    304.77 o 
  13   1   5     3365.59     3724.17    209.11 o 
  15   1   5     5186.83     5419.82    360.98 o 
  17   1   5     1140.34     1943.28    472.62 o 
 -20   2   5     3464.20     3530.66    308.07 o 
 -18   2   5     4328.90     3950.76    282.57 o 
 -16   2   5     4232.52     4752.89    345.77 o 
 -14   2   5     8470.53     7672.47    338.99 o 
 -12   2   5    12978.76    11863.05    338.69 o 
 -10   2   5    13683.04    12436.90    322.31 o 
  -8   2   5    22075.02    21006.80    456.66 o 
  -6   2   5    66605.90    69187.46    787.15 o 
  -4   2   5    26429.44    25572.97    311.16 o 
  -2   2   5    52849.39    54233.32    611.65 o 
   0   2   5    32963.88    33259.90    374.50 o 
   2   2   5    31029.09    30413.88    503.53 o 
   4   2   5    22096.43    20129.16    312.75 o 
   6   2   5    73637.59    77182.80    881.75 o 
   8   2   5    13593.96    13003.53    276.02 o 
  10   2   5     8643.17     8723.13    240.47 o 
  12   2   5    13629.97    13321.47    347.84 o 
  14   2   5    12411.73    12547.25    353.85 o 
  16   2   5     6235.52     6523.63    453.11 o 
 -19   3   5     4239.71     4168.60    350.69 o 
 -17   3   5     3960.07     3950.01    276.70 o 
 -15   3   5     7062.13     6314.82    403.27 o 
 -13   3   5     5512.63     5333.12    252.77 o 
 -11   3   5    10391.04     9820.76    298.03 o 
  -9   3   5    17199.50    16116.68    301.09 o 
  -7   3   5    24683.65    23763.63    464.15 o 
  -5   3   5    15379.69    14741.97    254.26 o 
  -3   3   5     3404.01     2808.94    100.28 o 
  -1   3   5    30709.25    30785.73    356.14 o 
   1   3   5    48963.80    52179.36    602.40 o 
   3   3   5    45747.24    48673.50    585.94 o 
   5   3   5    38619.15    39375.80    516.82 o 
   7   3   5    31522.65    30925.36    460.16 o 
   9   3   5     5318.65     5166.11    184.22 o 
  11   3   5     8068.78     7835.67    236.95 o 
  13   3   5    13941.09    13816.18    366.46 o 
  15   3   5    11861.28    12044.32    475.09 o 
  17   3   5     1552.73     1852.73    289.82 o 
 -18   4   5     3121.37     2933.18    310.10 o 
 -16   4   5      496.64      596.99    148.32 o 
 -14   4   5      522.15      650.47    135.08 o 
 -12   4   5      971.00      817.70    132.87 o 
 -10   4   5     3450.28     3515.03    159.32 o 
  -8   4   5      313.13      283.24     66.35 o 
  -6   4   5    15584.82    16016.70    283.12 o 
  -4   4   5     2465.09     2722.56    105.73 o 
  -2   4   5     5678.90     6379.79    135.21 o 
   0   4   5    10453.17    10357.96    187.57 o 
   2   4   5     2303.30     2811.56    123.61 o 
   4   4   5     6184.90     6027.80    166.47 o 
   6   4   5     6758.96     6680.87    188.16 o 
   8   4   5      751.61      973.73    148.77 o 
  10   4   5       55.52      131.80     75.05 o 
  12   4   5     4697.07     4844.83    202.21 o 
  14   4   5     6002.84     5774.52    252.63 o 
  16   4   5       27.15      123.63    129.78 o 
 -19   5   5        9.30      104.51    153.96 o 
 -17   5   5     1009.07      917.50    188.82 o 
 -15   5   5     2323.61     2483.87    233.78 o 
 -13   5   5      633.89      756.72    142.57 o 
 -11   5   5     2339.19     2377.67    187.93 o 
  -9   5   5     1173.50     1224.01    110.70 o 
  -7   5   5     7750.13     7717.72    255.99 o 
  -5   5   5     1012.92      854.79     70.06 o 
  -3   5   5       57.00       66.48     38.17 o 
  -1   5   5    10435.70    10999.81    330.29 o 
   1   5   5     9519.60    10184.62    321.47 o 
   3   5   5     4177.63     4255.51    139.92 o 
   5   5   5     5199.86     5107.52    182.98 o 
   7   5   5     4902.77     4923.20    246.54 o 
   9   5   5     1331.00     1516.03    145.52 o 
  11   5   5     2832.44     3089.36    234.67 o 
  13   5   5      350.71      359.77    103.93 o 
  15   5   5     2959.95     2809.90    249.88 o 
 -18   6   5     2633.02     2075.10    310.10 o 
 -16   6   5     2663.99     2869.85    622.83 o 
 -14   6   5     9481.48     9004.48    418.93 o 
 -12   6   5     6453.36     5930.77    251.87 o 
 -10   6   5     9833.26     9733.44    254.84 o 
  -8   6   5    11501.33    11219.13    260.20 o 
  -6   6   5    28607.34    29105.06    498.42 o 
  -4   6   5     9002.02     8436.92    174.25 o 
  -2   6   5    34527.36    35632.30    490.99 o 
   0   6   5    25859.72    24360.83    375.45 o 
   2   6   5     9345.14     8508.05    242.89 o 
   4   6   5    25187.96    26161.67    397.24 o 
   6   6   5    18803.95    19056.31    343.12 o 
   8   6   5     9320.01     8707.07    244.16 o 
  10   6   5    32786.37    32397.54    531.22 o 
  12   6   5    14061.93    13957.34    391.87 o 
  14   6   5     4044.40     4923.65    355.95 o 
  16   6   5     4365.76     4656.86    397.92 o 
 -17   7   5     1723.39     1905.40    293.93 o 
 -15   7   5    13468.81    12902.21    663.26 o 
 -13   7   5    15635.04    14625.01    403.36 o 
 -11   7   5     4389.91     4626.80    199.02 o 
  -9   7   5     9169.01     8677.58    239.86 o 
  -7   7   5    21166.72    20091.64    359.56 o 
  -5   7   5    22731.46    22392.97    407.25 o 
  -3   7   5    17823.87    17082.41    353.89 o 
  -1   7   5    47414.95    49628.05    641.82 o 
   1   7   5    25994.79    26147.82    409.49 o 
   3   7   5    16435.29    15455.26    355.42 o 
   5   7   5    14476.92    13716.49    615.29 o 
   7   7   5    29205.98    28518.23    545.77 o 
   9   7   5    27677.41    27286.15    553.29 o 
  11   7   5    10923.59    10525.15    397.89 o 
  13   7   5     3052.97     3379.02    248.35 o 
  15   7   5     4773.55     5517.84    357.38 o 
 -16   8   5      929.29      799.28    223.54 o 
 -14   8   5     7453.56     6349.31    526.90 o 
 -12   8   5     7322.02     7085.08    310.14 o 
 -10   8   5     7387.73     7383.32    232.92 o 
  -8   8   5     5053.21     5203.12    224.02 o 
  -6   8   5     6920.81     7048.00    213.06 o 
  -4   8   5     5575.65     5052.74    186.58 o 
  -2   8   5     8091.07     7568.07    232.55 o 
   0   8   5    15695.36    16248.35    745.14 o 
   2   8   5     5863.35     5676.83    225.85 o 
   4   8   5    10194.14    10161.44    305.04 o 
   6   8   5     9990.40     9793.81    308.61 o 
   8   8   5     2198.93     2320.14    192.88 o 
  10   8   5      632.45      811.79    153.88 o 
  12   8   5     2355.12     2259.64    213.29 o 
  14   8   5     2702.82     3093.13    463.76 o 
 -17   9   5      101.74      203.70    164.27 o 
 -15   9   5       85.47       23.15    173.74 o 
 -13   9   5       52.00      148.28    125.79 o 
 -11   9   5     1934.16     2143.40    183.01 o 
  -9   9   5     1741.43     1846.91    171.59 o 
  -7   9   5     5143.37     5110.47    226.70 o 
  -5   9   5       44.79      122.75     72.14 o 
  -3   9   5     1534.48     1511.78    126.21 o 
  -1   9   5       93.75      184.75     76.39 o 
   1   9   5       11.42       -8.99     84.63 o 
   3   9   5      157.65       54.87     97.58 o 
   5   9   5       25.56      -38.07    104.33 o 
   7   9   5     3365.10     3821.99    233.42 o 
   9   9   5      197.92      311.97    128.66 o 
  11   9   5        8.97       75.12    130.50 o 
  13   9   5       11.89      265.40    172.96 o 
 -16  10   5     3794.32     3893.50    358.07 o 
 -14  10   5     4617.73     4518.59    319.51 o 
 -12  10   5     2075.00     2670.42    204.68 o 
 -10  10   5    15083.93    15303.82    411.76 o 
  -8  10   5     8047.40     8622.52    300.55 o 
  -6  10   5     4444.95     4573.67    234.25 o 
  -4  10   5     2009.70     2070.35    150.55 o 
  -2  10   5    11835.80    10959.36    317.59 o 
   0  10   5    15962.25    15749.32    430.11 o 
   2  10   5     5640.41     6006.82    260.84 o 
   4  10   5     6749.72     6297.96    315.61 o 
   6  10   5     6346.83     6272.59    288.21 o 
   8  10   5     5322.53     5398.69    269.19 o 
  10  10   5     4531.10     5064.80    285.28 o 
  12  10   5     2371.02     2420.97    234.80 o 
 -15  11   5     5790.30     6312.89    926.61 o 
 -13  11   5     4506.14     5645.93    651.87 o 
 -11  11   5     6407.56     6886.72    326.82 o 
  -9  11   5    14722.10    14659.43    407.52 o 
  -7  11   5    17551.69    18293.10    448.68 o 
  -5  11   5    29975.97    28887.54    584.22 o 
  -3  11   5    15552.38    15074.73    344.29 o 
  -1  11   5    17740.97    17044.77    410.72 o 
   1  11   5    16159.93    15485.60    399.82 o 
   3  11   5    10145.22     9387.14    327.26 o 
   5  11   5     9354.78     9074.45    421.81 o 
   7  11   5    12619.31    12316.65    465.03 o 
   9  11   5     7537.50     7821.63    329.00 o 
  11  11   5     7224.23     7155.59    334.32 o 
 -14  12   5     3995.46     4865.65    450.30 o 
 -12  12   5     3994.07     4617.45    276.12 o 
 -10  12   5     6370.99     6770.31    289.51 o 
  -8  12   5     4491.38     4871.34    264.89 o 
  -6  12   5     5093.83     5398.65    384.71 o 
  -4  12   5    15502.78    14782.22    353.49 o 
  -2  12   5    15403.41    14939.76    445.42 o 
   0  12   5    11958.66    11619.59    356.11 o 
   2  12   5    12875.70    11935.25    368.36 o 
   4  12   5     3693.76     3732.28    247.83 o 
   6  12   5     7722.85     6824.10    314.18 o 
   8  12   5     7583.80     7080.77    323.39 o 
  10  12   5     5407.86     5094.68    299.27 o 
 -11  13   5      151.34      309.77    169.86 o 
  -9  13   5      297.13      503.27    165.60 o 
  -7  13   5      397.42      468.66    126.89 o 
  -5  13   5       73.90      201.18    100.37 o 
  -3  13   5      435.13      408.64    132.09 o 
  -1  13   5      743.70      996.29    157.76 o 
   1  13   5     2144.88     2001.98    198.15 o 
   3  13   5      111.47       32.56    118.34 o 
   5  13   5      587.54      885.54    178.95 o 
   7  13   5     1707.86     1751.14    218.81 o 
   9  13   5     1127.19      950.93    185.54 o 
 -10  14   5      717.42     1104.41    211.98 o 
  -8  14   5     1944.95     2302.98    280.09 o 
  -6  14   5     2919.15     3258.52    283.04 o 
  -4  14   5     2015.98     2128.76    235.13 o 
  -2  14   5     3281.92     3501.73    283.61 o 
   0  14   5     1078.21     1117.91    172.18 o 
   2  14   5     2916.88     2961.14    235.26 o 
   4  14   5     2630.54     2581.56    227.68 o 
   6  14   5      854.31      790.21    192.99 o 
   8  14   5     1265.25     1466.08    212.26 o 
  -7  15   5     5786.30     6441.92    393.28 o 
  -5  15   5     4529.43     4062.44    386.50 o 
  -3  15   5     7340.46     7516.12    384.60 o 
  -1  15   5     9918.28     9449.74    438.61 o 
   1  15   5     6316.65     6741.14    395.26 o 
   3  15   5     5805.15     5446.57    654.79 o 
   5  15   5     6530.55     6310.03    638.86 o 
  -4  16   5     5182.34     5981.69    477.94 o 
  -2  16   5     8749.57     8353.30    443.09 o 
   0  16   5     6156.67     6173.77    400.59 o 
   2  16   5     7222.16     6484.87    582.85 o 
 -18   0   6     1912.41     1505.78    480.79 o 
 -16   0   6     5334.67     5249.23    417.02 o 
 -14   0   6     8379.13     7785.00    423.43 o 
 -12   0   6     1451.94     1495.47    221.41 o 
 -10   0   6    32327.74    30009.46   1073.32 o 
  -8   0   6    47609.06    46757.91    991.08 o 
  -6   0   6    31189.65    30873.06    709.24 o 
  -4   0   6    26681.64    26178.94    461.94 o 
  -2   0   6    40152.02    39600.74    625.90 o 
   0   0   6    14560.06    13413.82    295.83 o 
   2   0   6   160709.36   176882.55   2294.22 o 
   4   0   6    46028.30    43704.54    701.93 o 
   6   0   6     3704.61     3102.65    195.10 o 
   8   0   6    29641.21    30083.24    737.42 o 
  10   0   6    14311.12    14089.97    527.58 o 
  12   0   6     8361.36     8595.43    402.62 o 
  14   0   6     2363.27     3397.08    470.12 o 
  16   0   6     9655.43    10571.54    759.46 o 
 -19   1   6     1185.38     1071.00    213.21 o 
 -17   1   6     1912.96     1966.73    226.18 o 
 -15   1   6     6903.87     6484.59    299.54 o 
 -13   1   6     2923.20     3148.14    307.68 o 
 -11   1   6     6689.48     5755.85    235.16 o 
  -9   1   6    29942.10    29085.98    519.48 o 
  -7   1   6    11278.17    10113.29    296.19 o 
  -5   1   6    15292.21    14257.10    218.24 o 
  -3   1   6    13370.15    12975.05    205.16 o 
  -1   1   6     8257.57     8081.62    155.82 o 
   1   1   6    19239.15    18435.28    256.51 o 
   3   1   6    45601.32    46288.17    569.14 o 
   5   1   6     6551.65     5752.53    166.75 o 
   7   1   6    14100.29    13800.67    280.52 o 
   9   1   6    12308.45    11530.55    303.99 o 
  11   1   6     9678.72     9921.50    317.83 o 
  13   1   6     1527.71     1819.94    171.41 o 
  15   1   6     4640.01     5152.61    263.77 o 
  17   1   6     4006.97     4084.23    411.10 o 
 -18   2   6       31.79     -121.52    150.20 o 
 -16   2   6      542.71      732.07    162.56 o 
 -14   2   6      167.51      208.70    118.93 o 
 -12   2   6        7.17       33.69     93.59 o 
 -10   2   6     6743.53     6541.00    307.55 o 
  -8   2   6     8936.09     8935.85    252.69 o 
  -6   2   6      751.35     1069.26     85.17 o 
  -4   2   6      422.16      583.06     60.17 o 
  -2   2   6    10972.00    11806.44    194.33 o 
   0   2   6     3096.90     3577.59    116.30 o 
   2   2   6     3460.23     3478.72    125.65 o 
   4   2   6     5500.10     6050.65    169.34 o 
   6   2   6      496.55      438.21     75.76 o 
   8   2   6      240.19      287.64     74.79 o 
  10   2   6     1817.40     2084.82    161.52 o 
  12   2   6       10.32       80.64     85.65 o 
  14   2   6      647.12      817.48    130.33 o 
  16   2   6      726.39      967.48    243.99 o 
 -19   3   6     1348.72     1654.93    226.62 o 
 -17   3   6     1148.73      794.76    165.94 o 
 -15   3   6     2224.54     2451.20    215.71 o 
 -13   3   6     1678.81     1708.79    171.37 o 
 -11   3   6     5348.95     5558.36    245.03 o 
  -9   3   6     2498.34     2856.87    240.62 o 
  -7   3   6      358.57      638.42     75.70 o 
  -5   3   6    11241.91    10683.03    190.08 o 
  -3   3   6    33078.12    35620.18    416.34 o 
  -1   3   6    26061.17    27953.20    377.90 o 
   1   3   6       70.58      232.84     63.89 o 
   3   3   6     4154.78     3905.68    137.55 o 
   5   3   6     6088.15     5477.73    179.90 o 
   7   3   6     5934.10     5770.14    261.06 o 
   9   3   6      379.44      295.62     97.92 o 
  11   3   6     7883.09     8415.26    278.67 o 
  13   3   6     2504.76     2576.40    194.14 o 
  15   3   6      616.43      661.08    183.78 o 
 -18   4   6     6162.21     6127.52    383.78 o 
 -16   4   6     5396.53     5187.34    397.72 o 
 -14   4   6     6442.14     6096.00    277.32 o 
 -12   4   6     6459.67     6095.55    259.73 o 
 -10   4   6    22214.17    22169.01    390.30 o 
  -8   4   6    14107.67    13064.15    281.18 o 
  -6   4   6    17037.49    16744.40    298.40 o 
  -4   4   6    16983.43    15776.72    242.89 o 
  -2   4   6    19836.08    17714.24    257.06 o 
   0   4   6    14310.54    13684.53    244.57 o 
   2   4   6    30449.13    30792.30    429.16 o 
   4   4   6    22731.07    22221.03    358.72 o 
   6   4   6    16781.95    16907.10    318.68 o 
   8   4   6     7916.04     7320.92    218.53 o 
  10   4   6    10242.30     9642.51    317.24 o 
  12   4   6    18912.54    18715.45    434.40 o 
  14   4   6     3606.63     3768.92    229.27 o 
  16   4   6     5423.64     6026.98    347.12 o 
 -19   5   6     5489.98     5370.32    381.32 o 
 -17   5   6     8877.13     8454.77    432.55 o 
 -15   5   6     5021.95     5238.42    355.11 o 
 -13   5   6     7224.27     7206.35    292.51 o 
 -11   5   6     9807.55     9565.78    305.83 o 
  -9   5   6    17382.27    15974.87    322.46 o 
  -7   5   6     8130.27     7859.20    209.88 o 
  -5   5   6    19481.99    19704.22    290.14 o 
  -3   5   6    48860.73    50011.19    554.36 o 
  -1   5   6    25027.34    24118.31    319.38 o 
   1   5   6    17755.73    17602.17    291.64 o 
   3   5   6    35976.50    34808.07    595.55 o 
   5   5   6    14088.94    13580.75    309.22 o 
   7   5   6     5777.89     5470.75    190.38 o 
   9   5   6     8558.43     8344.38    243.97 o 
  11   5   6    29498.56    30098.06    590.89 o 
  13   5   6     9849.85     9741.19    320.20 o 
  15   5   6     5848.41     5900.66    410.57 o 
 -18   6   6     1407.63     1438.89    243.30 o 
 -16   6   6     4051.57     4139.09    520.10 o 
 -14   6   6     4211.48     4357.75    264.54 o 
 -12   6   6     1947.59     1838.23    174.12 o 
 -10   6   6     2510.22     2688.84    156.08 o 
  -8   6   6     3647.63     3645.51    163.43 o 
  -6   6   6     1568.80     1400.18     92.64 o 
  -4   6   6    15310.77    16158.48    258.31 o 
  -2   6   6    12067.02    13140.94    303.88 o 
   0   6   6    13039.84    13135.76    307.55 o 
   2   6   6     9329.01     8788.66    260.94 o 
   4   6   6     4584.95     4427.08    205.58 o 
   6   6   6      587.82      635.06    116.66 o 
   8   6   6     1773.33     2197.53    203.04 o 
  10   6   6    20304.69    20457.63    564.11 o 
  12   6   6     3670.31     3564.55    284.77 o 
  14   6   6     1353.18     1872.27    291.54 o 
 -17   7   6       22.74      -78.52    133.93 o 
 -15   7   6     1742.84     1564.04    194.62 o 
 -13   7   6      190.24      158.90    104.45 o 
 -11   7   6      194.03      276.62     81.67 o 
  -9   7   6      812.81      688.76    114.30 o 
  -7   7   6      615.52      670.30    109.66 o 
  -5   7   6      399.98      380.64     90.84 o 
  -3   7   6      532.70      588.80    110.31 o 
  -1   7   6       66.48      118.52     77.51 o 
   1   7   6       23.02      117.85     93.74 o 
   3   7   6     1727.66     1731.80    151.74 o 
   5   7   6      292.89      155.37    100.64 o 
   7   7   6     2131.28     2023.47    179.72 o 
   9   7   6      631.32      976.52    153.46 o 
  11   7   6       34.81        0.04    113.41 o 
  13   7   6      242.74      351.17    132.30 o 
  15   7   6      902.15      939.65    239.24 o 
 -16   8   6     2047.33     2135.48    266.28 o 
 -14   8   6    12860.05    12914.13    470.93 o 
 -12   8   6    12569.85    11473.87    422.68 o 
 -10   8   6     8109.32     8329.98    319.09 o 
  -8   8   6     4537.15     4770.74    219.05 o 
  -6   8   6    10699.49    10900.12    267.95 o 
  -4   8   6    17891.06    17690.47    344.54 o 
  -2   8   6    11283.21    10993.61    264.56 o 
   0   8   6    12095.73    11674.86    314.96 o 
   2   8   6     3943.45     3664.07    205.48 o 
   4   8   6     4872.96     5305.74    243.64 o 
   6   8   6    34775.38    32847.16    618.96 o 
   8   8   6    23196.37    22256.01    504.22 o 
  10   8   6     6626.25     6381.18    292.64 o 
  12   8   6     3218.81     3225.38    244.00 o 
  14   8   6     3235.19     3086.48    300.18 o 
 -15   9   6     2713.63     2698.70    609.11 o 
 -13   9   6     7578.73     6419.76    492.21 o 
 -11   9   6    14084.92    14494.56    445.75 o 
  -9   9   6    29518.83    29799.69    675.15 o 
  -7   9   6    15947.38    16004.83    401.43 o 
  -5   9   6    14697.45    14741.09    324.30 o 
  -3   9   6    28275.58    27201.51    459.33 o 
  -1   9   6    18305.71    16701.33    389.93 o 
   1   9   6    12401.48    12572.36    348.35 o 
   3   9   6    25953.32    24604.92    514.10 o 
   5   9   6    38969.02    39036.51    699.26 o 
   7   9   6    25602.79    23867.22    528.99 o 
   9   9   6     8830.83     8455.84    324.35 o 
  11   9   6     8036.57     8086.79    334.44 o 
  13   9   6     4214.18     4214.37    340.05 o 
 -14  10   6     2386.58     2871.03    294.01 o 
 -12  10   6     1021.48     1319.99    163.27 o 
 -10  10   6     2433.31     2721.95    205.07 o 
  -8  10   6    12286.75    12546.57    464.96 o 
  -6  10   6    10932.38    10652.77    332.10 o 
  -4  10   6    10130.38     9929.87    273.75 o 
  -2  10   6    12082.27    11467.91    434.71 o 
   0  10   6     8891.34     8549.08    295.63 o 
   2  10   6    14789.25    14350.75    391.29 o 
   4  10   6    11270.12    11731.02    364.23 o 
   6  10   6     5854.62     6192.28    296.93 o 
   8  10   6     6005.31     6485.04    300.58 o 
  10  10   6     4248.58     4538.07    299.69 o 
  12  10   6     1240.40     1507.57    212.85 o 
 -13  11   6      101.91      342.10    178.77 o 
 -11  11   6      325.14      559.74    215.80 o 
  -9  11   6       94.73      212.76    106.56 o 
  -7  11   6        9.84       42.73     94.04 o 
  -5  11   6      105.90      149.52     81.57 o 
  -3  11   6      106.35      137.88     89.05 o 
  -1  11   6       87.75      204.39    102.24 o 
   1  11   6        4.49       63.47    110.49 o 
   3  11   6      246.43      137.78    127.44 o 
   5  11   6      536.25      581.87    152.94 o 
   7  11   6      189.55      272.93    145.00 o 
   9  11   6        1.65      116.27    128.65 o 
  11  11   6       26.26      118.34    149.26 o 
 -12  12   6     1893.67     2493.38    226.08 o 
 -10  12   6     1907.88     2523.45    220.08 o 
  -8  12   6     1348.70     1816.49    186.00 o 
  -6  12   6     3357.00     4031.42    243.52 o 
  -4  12   6     8379.89     8019.73    359.86 o 
  -2  12   6     9903.01     9558.55    371.25 o 
   0  12   6     7363.55     7507.37    366.88 o 
   2  12   6     5271.31     5147.54    277.69 o 
   4  12   6     4482.85     4302.85    269.63 o 
   6  12   6     3207.62     3131.89    330.43 o 
   8  12   6     1050.34      959.63    180.94 o 
  10  12   6     2356.83     2577.94    251.69 o 
 -11  13   6     4587.04     5625.18    364.49 o 
  -9  13   6     5186.86     5243.46    295.48 o 
  -7  13   6     5537.55     5691.04    378.75 o 
  -5  13   6    11714.63    12057.76    719.23 o 
  -3  13   6    14914.77    13551.47    400.26 o 
  -1  13   6    13140.88    13082.77    388.76 o 
   1  13   6     8341.70     7870.89    322.80 o 
   3  13   6    10250.48     9772.88    366.12 o 
   5  13   6     8203.97     6844.82    475.65 o 
   7  13   6     6248.55     5651.97    510.98 o 
   9  13   6     7081.28     6772.89    722.87 o 
 -10  14   6     5109.95     5750.72    547.15 o 
  -8  14   6     2873.73     3111.12    290.04 o 
  -6  14   6     3955.84     4270.27    382.53 o 
  -4  14   6    10267.49     9631.96    344.50 o 
  -2  14   6    16578.09    15524.33    437.80 o 
   0  14   6     4773.67     4762.01    374.94 o 
   2  14   6     4074.83     4161.45    269.84 o 
   4  14   6     6363.07     6154.66    557.54 o 
   6  14   6     6319.52     5686.07    724.66 o 
  -7  15   6       75.96      -53.08    194.20 o 
  -5  15   6      711.35      665.99    236.81 o 
  -3  15   6     3563.39     3547.66    592.31 o 
  -1  15   6     1405.35     1382.22    242.21 o 
   1  15   6      143.37      324.82    198.48 o 
   3  15   6     1089.28     1232.86    351.50 o 
 -19   1   7     2055.01     2382.20    260.79 o 
 -17   1   7     2456.16     2211.89    236.27 o 
 -15   1   7     2616.21     2477.37    222.27 o 
 -13   1   7     5582.48     5373.75    261.64 o 
 -11   1   7      922.21      982.54    133.19 o 
  -9   1   7     3434.34     3386.42    185.01 o 
  -7   1   7     6292.02     5940.00    185.28 o 
  -5   1   7    13249.18    13138.53    220.41 o 
  -3   1   7     1454.48     1198.93     82.59 o 
  -1   1   7    29597.12    31596.08    388.69 o 
   1   1   7    22485.63    22247.67    306.96 o 
   3   1   7    10092.64     9559.36    212.76 o 
   5   1   7     9768.40    10057.99    230.00 o 
   7   1   7    14974.37    14661.46    342.94 o 
   9   1   7     8738.32     8417.15    273.33 o 
  11   1   7     3453.46     3673.84    216.27 o 
  13   1   7     4246.52     4515.25    264.23 o 
  15   1   7     2040.04     2263.13    281.65 o 
 -18   2   7     5584.19     4980.52    467.58 o 
 -16   2   7     2136.19     2075.33    451.50 o 
 -14   2   7     8406.95     8034.59    312.65 o 
 -12   2   7    20346.65    20295.28    464.91 o 
 -10   2   7    17607.88    15857.62    382.07 o 
  -8   2   7    14637.38    14231.16    282.43 o 
  -6   2   7    20758.71    20192.28    424.89 o 
  -4   2   7    18197.93    17381.83    261.42 o 
  -2   2   7    54142.94    57204.26    614.08 o 
   0   2   7    55194.38    57398.83    680.96 o 
   2   2   7    22561.10    21518.00    342.57 o 
   4   2   7    31217.43    31294.32    454.79 o 
   6   2   7    12476.60    11672.40    261.40 o 
   8   2   7    28307.98    28219.30    520.36 o 
  10   2   7     6661.53     6606.45    249.29 o 
  12   2   7    12286.71    11933.26    721.57 o 
  14   2   7     7226.73     7846.51    298.69 o 
  16   2   7     2980.98     3416.82    296.44 o 
 -19   3   7     3937.90     4029.65    343.51 o 
 -17   3   7     3204.52     2696.89    280.93 o 
 -15   3   7     1935.80     2185.59    208.63 o 
 -13   3   7     9596.52     9102.54    319.78 o 
 -11   3   7    13828.22    13931.62    375.28 o 
  -9   3   7    23448.88    22716.37    385.30 o 
  -7   3   7    34356.14    34749.75    814.87 o 
  -5   3   7    18216.25    17206.75    264.09 o 
  -3   3   7    13808.13    13368.16    225.18 o 
  -1   3   7    30797.73    30607.07    430.75 o 
   1   3   7    16382.28    15515.48    312.07 o 
   3   3   7    26571.12    26503.09    404.65 o 
   5   3   7    10057.76     8953.60    358.61 o 
   7   3   7    18121.03    17519.77    342.67 o 
   9   3   7     7968.69     7799.78    268.15 o 
  11   3   7     9436.79     9772.08    309.37 o 
  13   3   7    11128.12    11411.18    751.53 o 
  15   3   7     3368.56     3753.11    244.81 o 
 -18   4   7      943.04      832.44    188.24 o 
 -16   4   7      141.58      201.93    123.60 o 
 -14   4   7      592.80      619.25    137.90 o 
 -12   4   7     2777.68     2498.66    224.14 o 
 -10   4   7     1402.77     1610.01    151.50 o 
  -8   4   7     4534.99     4657.37    215.55 o 
  -6   4   7     1546.51     1477.44    108.67 o 
  -4   4   7      284.53      413.18     60.48 o 
  -2   4   7     2642.86     2812.60    123.87 o 
   0   4   7     9878.50     9635.05    212.64 o 
   2   4   7     2986.11     3105.89    136.10 o 
   4   4   7      105.21       68.56     61.90 o 
   6   4   7     4763.82     5000.14    179.75 o 
   8   4   7      215.44      317.95     87.07 o 
  10   4   7     1416.21     1554.60    155.06 o 
  12   4   7     6072.95     6225.52    332.46 o 
  14   4   7      732.14      854.23    145.36 o 
 -17   5   7     1306.84     1518.50    205.19 o 
 -15   5   7      274.34      412.04    134.52 o 
 -13   5   7     1816.33     1589.93    184.12 o 
 -11   5   7     1482.77     1371.61    152.11 o 
  -9   5   7     2276.58     2823.62    153.71 o 
  -7   5   7     8679.84     9236.46    233.18 o 
  -5   5   7    17916.94    18475.74    289.55 o 
  -3   5   7       54.62       99.19     49.85 o 
  -1   5   7     2120.01     2089.80     99.44 o 
   1   5   7     3411.96     3474.26    139.21 o 
   3   5   7     7107.36     6868.18    343.91 o 
   5   5   7     3816.82     3809.80    258.89 o 
   7   5   7     2681.25     2857.39    194.06 o 
   9   5   7     3325.00     3547.43    272.67 o 
  11   5   7     1074.00     1237.66    170.69 o 
  13   5   7     1710.11     1678.57    201.31 o 
  15   5   7      203.21      523.11    220.32 o 
 -18   6   7     4869.77     5215.83    446.98 o 
 -16   6   7     8490.32     8283.68    576.51 o 
 -14   6   7     6779.17     6696.48    406.48 o 
 -12   6   7     8586.01     8623.31    321.66 o 
 -10   6   7    11255.88    11283.76    284.97 o 
  -8   6   7    10380.15    10579.47    285.00 o 
  -6   6   7    22134.10    22163.21    334.56 o 
  -4   6   7    20360.92    20179.29    367.77 o 
  -2   6   7     9326.14     8797.09    227.02 o 
   0   6   7    18326.56    17510.62    597.33 o 
   2   6   7    29715.58    28888.60   1097.51 o 
   4   6   7    12654.16    11849.75    328.41 o 
   6   6   7     9313.99     8865.25    301.40 o 
   8   6   7    17780.75    16572.63    490.30 o 
  10   6   7     3609.95     3463.56    334.43 o 
  12   6   7     8004.28     8215.79    439.70 o 
  14   6   7     7215.30     7544.15    596.85 o 
 -17   7   7     2624.82     2085.22    679.97 o 
 -15   7   7     6590.29     5810.60   1010.93 o 
 -13   7   7    13606.08    13109.46    463.10 o 
 -11   7   7    10300.51    10471.07    401.55 o 
  -9   7   7     4638.00     4171.41    221.53 o 
  -7   7   7    18495.47    17498.92    405.06 o 
  -5   7   7    24791.45    23936.43    510.33 o 
  -3   7   7    15415.67    14776.36    308.16 o 
  -1   7   7    18545.51    17425.30    443.35 o 
   1   7   7    24199.82    23914.65    472.62 o 
   3   7   7    14635.37    14836.69    415.07 o 
   5   7   7     1661.16     1848.82    176.79 o 
   7   7   7    31521.12    31208.73    610.98 o 
   9   7   7    12001.59    11257.19    450.93 o 
  11   7   7     6007.61     5543.20    288.55 o 
  13   7   7     6397.67     6363.50    422.50 o 
 -16   8   7      278.99      587.25    193.70 o 
 -14   8   7       45.43      151.28    133.77 o 
 -12   8   7     2994.03     3488.71    277.21 o 
 -10   8   7     4274.72     4338.51    237.68 o 
  -8   8   7     3275.37     3396.99    229.95 o 
  -6   8   7     5847.27     6239.52    346.39 o 
  -4   8   7     5874.63     5731.11    201.88 o 
  -2   8   7     5472.50     5261.76    218.60 o 
   0   8   7     5309.98     5271.56    232.64 o 
   2   8   7     4970.04     5194.12    243.45 o 
   4   8   7     2087.79     2412.39    226.47 o 
   6   8   7    16765.20    16833.63    436.23 o 
   8   8   7     6156.83     6441.45    288.33 o 
  10   8   7     1669.14     2072.62    238.51 o 
  12   8   7     7048.74     6789.98    386.96 o 
 -15   9   7       42.73      239.03    173.62 o 
 -13   9   7     1109.69     1156.60    204.42 o 
 -11   9   7      317.65      420.88    116.00 o 
  -9   9   7       21.06      201.51     94.77 o 
  -7   9   7      524.02      653.63    124.89 o 
  -5   9   7       98.51       83.44     74.93 o 
  -3   9   7     1053.79     1222.79    138.53 o 
  -1   9   7     1430.95     1491.44    152.97 o 
   1   9   7     6083.35     5728.43    246.72 o 
   3   9   7      139.45      153.93    116.89 o 
   5   9   7       71.40      159.17    122.68 o 
   7   9   7        0.57      -66.16    122.40 o 
   9   9   7      359.65      539.11    146.48 o 
  11   9   7        3.92      198.15    144.90 o 
 -14  10   7     1347.83     1692.16    227.72 o 
 -12  10   7     1683.19     2029.04    237.61 o 
 -10  10   7     2060.94     2623.78    209.20 o 
  -8  10   7     3571.61     3666.26    231.54 o 
  -6  10   7     9065.82     9674.35    320.56 o 
  -4  10   7     9513.95     9188.74    267.52 o 
  -2  10   7     3780.57     4233.72    227.74 o 
   0  10   7      367.94      288.18    113.61 o 
   2  10   7     9133.23     8930.27    332.98 o 
   4  10   7    12860.21    12055.67    543.24 o 
   6  10   7     4035.28     4169.72    312.38 o 
   8  10   7     5612.60     5484.09    334.22 o 
  10  10   7     4859.29     4707.18    292.36 o 
 -13  11   7     5476.88     5853.65    568.09 o 
 -11  11   7     4459.86     5463.23    321.64 o 
  -9  11   7     4213.99     5157.08    333.66 o 
  -7  11   7     9618.46     9496.60    331.96 o 
  -5  11   7    12865.00    13033.91    403.93 o 
  -3  11   7     8776.15     7987.89    340.32 o 
  -1  11   7    10849.45    11039.08    345.10 o 
   1  11   7    20657.04    19604.21    478.75 o 
   3  11   7    22459.82    20111.28    495.23 o 
   5  11   7     9074.74    10285.46   1350.19 o 
   7  11   7    11812.23    10363.82    389.02 o 
   9  11   7     5412.71     5762.12    313.17 o 
 -12  12   7     3349.31     4084.64    337.71 o 
 -10  12   7     2091.67     2296.78    244.35 o 
  -8  12   7     5610.73     6260.48    292.21 o 
  -6  12   7    11783.47    11359.61    368.83 o 
  -4  12   7    11704.70    11319.73    412.21 o 
  -2  12   7     8940.60     8718.23    315.24 o 
   0  12   7     6368.57     5965.05    324.72 o 
   2  12   7    10123.32    10015.99    405.48 o 
   4  12   7     9879.15     9516.99    365.93 o 
   6  12   7     6713.54     6387.54    538.19 o 
   8  12   7     6230.65     6411.61    552.67 o 
 -11  13   7      136.72      678.50    284.01 o 
  -9  13   7      333.16      702.68    149.13 o 
  -7  13   7      754.85      626.46    222.07 o 
  -5  13   7     2613.28     2554.89    251.45 o 
  -3  13   7     1341.03     1192.56    165.73 o 
  -1  13   7       63.90      212.15    118.37 o 
   1  13   7      631.85      599.81    166.51 o 
   3  13   7      589.20      690.18    173.80 o 
   5  13   7      577.21      668.85    184.16 o 
   7  13   7      603.01      528.82    186.13 o 
  -8  14   7      408.73      660.45    179.10 o 
  -6  14   7     1152.49     1025.65    187.56 o 
  -4  14   7     1596.36     2030.51    306.66 o 
  -2  14   7     2858.39     3207.06    397.89 o 
   0  14   7     3477.07     3308.55    251.35 o 
   2  14   7     2406.97     2142.09    231.55 o 
   4  14   7      483.20      512.68    178.09 o 
  -5  15   7     7628.11     7778.42    517.44 o 
  -3  15   7     5160.92     5314.72    434.00 o 
  -1  15   7     6604.12     6054.04    381.75 o 
   1  15   7     7950.18     7602.51    405.38 o 
 -18   0   8     4010.09     3849.53    426.88 o 
 -16   0   8    11503.83    10453.15    539.72 o 
 -14   0   8    10942.24    10869.11    736.06 o 
 -12   0   8     9820.82     9169.36    508.50 o 
 -10   0   8    12912.00    12581.15    488.40 o 
  -8   0   8    27892.00    24792.35   1456.69 o 
  -6   0   8    20371.44    19837.30    571.59 o 
  -4   0   8    20790.96    20698.85    430.38 o 
  -2   0   8    36899.87    37122.21    640.70 o 
   0   0   8    40174.42    40907.55    691.66 o 
   2   0   8     5652.32     5425.07    208.94 o 
   4   0   8    32285.10    32196.19    764.23 o 
   6   0   8    25066.07    24666.52    721.98 o 
   8   0   8    25445.58    24848.86    826.00 o 
  10   0   8    18353.83    18691.03   1353.58 o 
  12   0   8     9086.77     8762.44    442.94 o 
  14   0   8     4108.88     4640.82    665.21 o 
 -19   1   8     1572.34      992.56    209.15 o 
 -17   1   8     2639.18     2506.20    245.01 o 
 -15   1   8     1598.99     1715.32    222.87 o 
 -13   1   8     5592.10     5598.80    279.49 o 
 -11   1   8    10904.93    10125.38    316.90 o 
  -9   1   8    12651.69    12272.52    333.33 o 
  -7   1   8    11603.54    11264.65    272.91 o 
  -5   1   8    14836.16    14748.41    278.34 o 
  -3   1   8    10404.81    10278.50    219.20 o 
  -1   1   8    23527.57    23549.14    363.50 o 
   1   1   8    12505.44    12519.42    225.13 o 
   3   1   8    10862.66    10442.75    310.71 o 
   5   1   8    22433.51    22184.07    850.09 o 
   7   1   8    13277.40    12858.71    333.28 o 
   9   1   8    11543.76    11013.97    336.53 o 
  11   1   8    10947.59    10669.15    331.86 o 
  13   1   8     4074.21     4248.20    250.53 o 
  15   1   8      595.29      718.83    152.35 o 
 -18   2   8       38.76        5.89    151.14 o 
 -16   2   8       84.66      230.25    145.86 o 
 -14   2   8      385.61      422.45    130.19 o 
 -12   2   8       67.98      104.29     98.60 o 
 -10   2   8     1529.93     1435.71    170.59 o 
  -8   2   8      839.31     1052.67    101.93 o 
  -6   2   8     2242.06     2426.48    162.51 o 
  -4   2   8      891.14      863.64     84.98 o 
  -2   2   8      473.28      608.20     70.55 o 
   0   2   8      225.41      344.80     62.77 o 
   2   2   8        9.90       38.63     56.36 o 
   4   2   8      116.20      139.46     67.20 o 
   6   2   8      665.89      869.80    120.14 o 
   8   2   8     1329.71     1364.30    141.31 o 
  10   2   8      629.00      736.90    125.14 o 
  12   2   8      783.89     1069.57    148.90 o 
  14   2   8      117.84      149.37    113.90 o 
 -17   3   8     1278.03     1210.96    207.83 o 
 -15   3   8     2399.62     2643.04    269.49 o 
 -13   3   8     3140.20     3150.66    228.49 o 
 -11   3   8     3723.35     3962.99    544.09 o 
  -9   3   8     5265.04     5770.84    234.38 o 
  -7   3   8       82.07      102.35     64.45 o 
  -5   3   8     6703.87     6472.10    163.63 o 
  -3   3   8    13774.88    14195.50    245.07 o 
  -1   3   8     6236.18     6142.01    157.55 o 
   1   3   8    18777.57    19314.21    335.42 o 
   3   3   8     8753.76     8451.05    253.16 o 
   5   3   8    10067.31    10038.18    251.06 o 
   7   3   8     6856.99     7138.50    332.18 o 
   9   3   8     5221.81     5054.05    230.44 o 
  11   3   8     3384.49     3937.32    230.28 o 
  13   3   8     2047.19     2582.83    208.46 o 
 -18   4   8     1998.97     1749.36    245.61 o 
 -16   4   8     4249.33     4059.99    463.65 o 
 -14   4   8     8261.18     8221.95    331.04 o 
 -12   4   8     6753.82     5980.88    280.65 o 
 -10   4   8     9330.31     9440.96    305.71 o 
  -8   4   8    15335.83    15622.35    319.31 o 
  -6   4   8    17391.64    17472.59    285.46 o 
  -4   4   8    27004.30    27054.84    424.65 o 
  -2   4   8    22587.27    22175.53    326.82 o 
   0   4   8    32223.38    32767.68    528.14 o 
   2   4   8    27381.83    26621.12    779.87 o 
   4   4   8    29141.46    27825.57    508.82 o 
   6   4   8     3871.02     4014.80    179.42 o 
   8   4   8    11595.56    11704.66    293.47 o 
  10   4   8    16704.36    16093.22    478.27 o 
  12   4   8    12309.83    12174.95    429.74 o 
  14   4   8     5962.04     6909.87    510.10 o 
 -17   5   8     3334.20     2807.77    394.42 o 
 -15   5   8     6307.86     5964.33    653.97 o 
 -13   5   8     7293.50     7206.03    356.19 o 
 -11   5   8    11158.32    11590.77    346.85 o 
  -9   5   8    15547.39    14250.04    315.31 o 
  -7   5   8    12034.41    11934.40    271.17 o 
  -5   5   8    11127.10    10729.48    227.83 o 
  -3   5   8    14537.69    13302.12    243.44 o 
  -1   5   8    40526.80    40086.58    775.50 o 
   1   5   8    12140.88    12119.48    475.58 o 
   3   5   8    29214.89    28876.44    622.87 o 
   5   5   8     6234.06     5804.78    360.32 o 
   7   5   8     3254.23     3527.07    213.59 o 
   9   5   8    11622.50    12143.73    359.88 o 
  11   5   8     4879.52     5425.70    420.01 o 
  13   5   8     8108.55     7941.85    778.99 o 
 -16   6   8      987.72     1210.45    191.61 o 
 -14   6   8     4133.16     4572.08    499.28 o 
 -12   6   8     4027.39     4011.55    240.30 o 
 -10   6   8     1846.53     2206.58    222.17 o 
  -8   6   8       35.16      204.93     83.77 o 
  -6   6   8     1666.59     1723.57    155.19 o 
  -4   6   8     4877.89     4889.21    180.04 o 
  -2   6   8     7038.25     6761.83    207.82 o 
   0   6   8     4688.70     4580.21    208.19 o 
   2   6   8     8298.93     7641.76    315.68 o 
   4   6   8     1133.79     1320.41    151.53 o 
   6   6   8      154.91      260.12    114.46 o 
   8   6   8     8946.76     9253.60    374.16 o 
  10   6   8     1245.29      980.49    211.73 o 
  12   6   8      156.57      492.21    264.81 o 
 -17   7   8      558.16      318.27    198.58 o 
 -15   7   8      590.71      556.08    197.66 o 
 -13   7   8       33.89      105.93    195.47 o 
 -11   7   8      476.36      627.09    157.61 o 
  -9   7   8     4480.76     4149.73    226.94 o 
  -7   7   8     1995.51     2170.32    174.47 o 
  -5   7   8     2058.78     2277.04    146.80 o 
  -3   7   8       78.90       74.57     73.48 o 
  -1   7   8      751.48      789.19    123.91 o 
   1   7   8      236.92      376.90    105.31 o 
   3   7   8      127.90      155.50    140.63 o 
   5   7   8     7811.28     7377.41    434.80 o 
   7   7   8     2328.66     2548.14    211.28 o 
   9   7   8       60.26      110.61    121.20 o 
  11   7   8       49.06       12.40    145.29 o 
  13   7   8      825.36      990.17    213.43 o 
 -16   8   8     2052.95     2317.96    479.83 o 
 -14   8   8     3373.32     3181.28    378.48 o 
 -12   8   8     1902.91     2039.58    316.98 o 
 -10   8   8     7017.03     6969.74    304.86 o 
  -8   8   8    12411.03    12074.83    351.40 o 
  -6   8   8    10184.22     9172.39    302.05 o 
  -4   8   8     8557.92     8709.72    331.90 o 
  -2   8   8    16577.47    16648.62    455.76 o 
   0   8   8    12166.33    13013.14    357.02 o 
   2   8   8      301.31      245.31    118.32 o 
   4   8   8    14024.79    13810.75    391.93 o 
   6   8   8    16326.20    15596.96    432.37 o 
   8   8   8     6374.75     6308.13    297.29 o 
  10   8   8     1355.37     1531.83    196.63 o 
  12   8   8     5248.04     5363.87    482.38 o 
 -15   9   8     3964.95     4067.04    390.89 o 
 -13   9   8     2183.04     2325.63    256.42 o 
 -11   9   8     5158.55     5669.07    347.02 o 
  -9   9   8    13944.81    13973.03    523.57 o 
  -7   9   8    14243.84    13930.35    383.25 o 
  -5   9   8    13182.99    12521.90    360.72 o 
  -3   9   8    16941.98    16128.06    400.61 o 
  -1   9   8    17513.85    16492.02    415.89 o 
   1   9   8      225.64      184.51    108.55 o 
   3   9   8    15346.46    14662.72    490.14 o 
   5   9   8    18999.03    18135.95    469.79 o 
   7   9   8    10560.96    10617.09    381.97 o 
   9   9   8     6140.67     6499.64    339.66 o 
  11   9   8     4567.42     4691.83    293.03 o 
 -14  10   8     1163.84     1398.51    240.63 o 
 -12  10   8     2083.81     2418.74    508.01 o 
 -10  10   8     5617.65     5875.30    288.88 o 
  -8  10   8    10109.64    10233.14    343.92 o 
  -6  10   8     6333.51     6519.48    273.59 o 
  -4  10   8     1119.64     1392.64    161.08 o 
  -2  10   8     4852.42     5108.26    253.25 o 
   0  10   8     3384.83     3115.72    216.82 o 
   2  10   8     7271.76     7208.77    407.20 o 
   4  10   8    14410.25    14285.44    422.69 o 
   6  10   8     5307.43     5432.64    302.28 o 
   8  10   8     6297.94     6505.44    374.94 o 
  10  10   8     1379.95     1410.70    206.86 o 
 -13  11   8       15.11      234.11    202.09 o 
 -11  11   8        4.61       19.30    112.93 o 
  -9  11   8      503.31      684.89    138.46 o 
  -7  11   8      251.88      440.20    122.11 o 
  -5  11   8      727.17     1085.59    164.42 o 
  -3  11   8     1315.11     1491.01    215.57 o 
  -1  11   8      858.94      742.18    140.28 o 
   1  11   8       11.42       10.91    109.59 o 
   3  11   8       20.48       75.42    126.33 o 
   5  11   8     1880.65     1820.31    215.77 o 
   7  11   8     2081.44     2503.03    253.08 o 
   9  11   8       73.30      180.24    159.50 o 
 -12  12   8      962.62     1690.04    328.76 o 
 -10  12   8     1483.35     1560.56    189.60 o 
  -8  12   8     2655.10     3383.54    246.24 o 
  -6  12   8     2360.36     2625.56    250.22 o 
  -4  12   8      238.27      276.11    165.82 o 
  -2  12   8     2721.46     2851.83    219.91 o 
   0  12   8     7020.40     6609.34    297.04 o 
   2  12   8     2362.98     2453.22    265.06 o 
   4  12   8     5981.89     5363.00    308.47 o 
   6  12   8     1312.84     1586.12    228.74 o 
   8  12   8     1168.65     1468.54    228.59 o 
  -9  13   8     3223.23     3246.64    371.46 o 
  -7  13   8     4264.16     4355.14    319.02 o 
  -5  13   8     4897.14     4716.67    389.50 o 
  -3  13   8     8463.25     8132.11    384.45 o 
  -1  13   8    13727.08    12326.11    397.89 o 
   1  13   8     7372.91     6915.42    602.60 o 
   3  13   8    10676.06     9441.63    398.22 o 
   5  13   8     6977.31     5792.94    344.07 o 
  -6  14   8     7344.90     8027.92    397.16 o 
  -4  14   8     3782.29     3734.77    310.88 o 
  -2  14   8     8262.68     7391.68    333.46 o 
   0  14   8     6903.64     5973.80    388.71 o 
   2  14   8     4922.23     4202.70    368.64 o 
 -17   1   9     2107.86     2147.63    236.87 o 
 -15   1   9     4320.27     4146.65    272.29 o 
 -13   1   9     3526.01     4001.82    245.88 o 
 -11   1   9     4587.29     4183.96    236.34 o 
  -9   1   9     5963.52     5932.79    247.85 o 
  -7   1   9     3067.17     2936.06    159.34 o 
  -5   1   9     6102.18     5423.86    208.26 o 
  -3   1   9    16029.28    15991.41    298.46 o 
  -1   1   9     6881.69     6928.17    175.27 o 
   1   1   9     9934.98     9389.47    239.77 o 
   3   1   9    11181.92    10268.18    275.25 o 
   5   1   9     8492.28     8086.82    419.66 o 
   7   1   9    14723.57    14609.45    370.77 o 
   9   1   9     6703.93     6946.05    266.23 o 
  11   1   9     1669.17     2392.46    201.56 o 
  13   1   9     4232.99     4578.85    271.36 o 
 -18   2   9     3515.19     3148.22    289.52 o 
 -16   2   9     3850.59     3813.54    392.49 o 
 -14   2   9     4298.18     4834.42    278.49 o 
 -12   2   9    12112.36    12007.96    368.36 o 
 -10   2   9    12783.00    12890.65    364.85 o 
  -8   2   9     8526.82     8150.26    415.00 o 
  -6   2   9    12008.66    11615.09    230.05 o 
  -4   2   9    23451.39    22779.20    376.78 o 
  -2   2   9    19683.53    19434.55    308.78 o 
   0   2   9    16846.27    16295.33    359.52 o 
   2   2   9     8622.25     8715.18    230.15 o 
   4   2   9    18706.93    18126.50    348.51 o 
   6   2   9    17147.89    16033.99    569.99 o 
   8   2   9    24704.49    24408.52    506.25 o 
  10   2   9    11209.92    10916.36    339.76 o 
  12   2   9     9752.29     9266.55    328.46 o 
  14   2   9     7307.87     7912.24    327.23 o 
 -17   3   9     2545.07     2324.53    244.71 o 
 -15   3   9     3701.19     4056.20    275.95 o 
 -13   3   9     4490.78     4683.46    269.62 o 
 -11   3   9     8547.21     8292.47    314.17 o 
  -9   3   9     8983.26     8200.41    284.18 o 
  -7   3   9     4021.61     3844.39    167.80 o 
  -5   3   9    17589.47    17286.60    347.53 o 
  -3   3   9    15823.33    15047.14    323.74 o 
  -1   3   9    20425.62    20703.75    322.93 o 
   1   3   9    17765.22    17678.11    353.87 o 
   3   3   9     6872.35     6882.43    295.96 o 
   5   3   9     5913.65     5986.57    205.17 o 
   7   3   9     7152.14     6609.84    278.44 o 
   9   3   9    15300.05    15574.67    402.86 o 
  11   3   9     3818.34     3859.27    275.62 o 
  13   3   9     4882.94     5415.10    432.39 o 
 -16   4   9      676.48      560.99    175.59 o 
 -14   4   9      442.59      437.28    147.82 o 
 -12   4   9      333.22      275.29    129.20 o 
 -10   4   9     3177.23     3373.45    217.11 o 
  -8   4   9     1705.36     1968.13    140.31 o 
  -6   4   9      632.24      543.61     89.25 o 
  -4   4   9     6262.58     6272.20    171.46 o 
  -2   4   9     4653.26     4868.37    154.41 o 
   0   4   9     6435.94     6602.28    441.37 o 
   2   4   9      326.26      428.17    102.54 o 
   4   4   9     3137.27     3242.08    197.11 o 
   6   4   9     3438.85     3500.22    208.97 o 
   8   4   9      268.97      341.67    123.76 o 
  10   4   9       52.99      109.97    119.05 o 
  12   4   9       18.25      214.73    129.19 o 
 -17   5   9      246.76      259.77    160.34 o 
 -15   5   9      258.62      318.34    141.41 o 
 -13   5   9      835.74      634.22    160.39 o 
 -11   5   9       87.56      145.59    106.58 o 
  -9   5   9     1283.11     1395.45    132.57 o 
  -7   5   9     3972.12     4255.67    214.45 o 
  -5   5   9     1093.92     1417.99    119.96 o 
  -3   5   9      942.18     1113.56    110.45 o 
  -1   5   9       30.00       21.58     84.31 o 
   1   5   9     4671.14     4510.29    214.38 o 
   3   5   9    12481.27    11515.51    388.04 o 
   5   5   9      319.88      219.77    105.29 o 
   7   5   9      195.71      367.94    111.80 o 
   9   5   9      862.64     1160.80    178.54 o 
  11   5   9     2507.49     2580.18    280.87 o 
  13   5   9     1645.02     2141.79    254.73 o 
 -16   6   9     2134.20     2472.99    644.88 o 
 -14   6   9     2282.18     2582.42    295.14 o 
 -12   6   9     4971.17     4979.83    325.59 o 
 -10   6   9     9691.43     8659.92    364.23 o 
  -8   6   9    13192.34    13815.86    455.67 o 
  -6   6   9    10139.08    10351.80    312.14 o 
  -4   6   9    17551.59    17268.74    348.53 o 
  -2   6   9     7190.52     7164.57    251.62 o 
   0   6   9    16417.89    15780.71    472.17 o 
   2   6   9    17612.26    17320.62    415.18 o 
   4   6   9    17171.75    16472.01    419.12 o 
   6   6   9     6764.29     6168.32    320.78 o 
   8   6   9     8235.38     7808.21    353.18 o 
  10   6   9     4016.51     3439.29    341.64 o 
  12   6   9     3066.87     3696.13    377.24 o 
 -15   7   9     4556.24     4206.21    619.10 o 
 -13   7   9     8422.98     7840.33    560.03 o 
 -11   7   9     8937.52     9141.98    426.56 o 
  -9   7   9    10735.29    10539.37    329.09 o 
  -7   7   9     9502.58     9151.76    305.16 o 
  -5   7   9    24705.84    24836.86    640.56 o 
  -3   7   9    14091.40    13229.58    345.97 o 
  -1   7   9    19339.95    18913.56    434.76 o 
   1   7   9    12589.82    12524.61    354.20 o 
   3   7   9    13569.24    13343.17    375.68 o 
   5   7   9    19891.93    19360.77    476.99 o 
   7   7   9     5042.59     5326.78    339.34 o 
   9   7   9    17944.42    18786.46    753.63 o 
  11   7   9     5105.75     5062.43    500.80 o 
 -14   8   9     2845.06     2993.66    297.97 o 
 -12   8   9     2081.04     2341.52    250.57 o 
 -10   8   9     4293.63     4245.47    421.43 o 
  -8   8   9     3328.76     3437.90    219.27 o 
  -6   8   9     3763.43     4077.45    233.06 o 
  -4   8   9     7687.28     6891.91    260.45 o 
  -2   8   9     8413.60     7739.85    283.94 o 
   0   8   9     8655.87     8565.87    303.15 o 
   2   8   9     1434.64     1612.88    171.37 o 
   4   8   9    10544.43    10354.94    354.06 o 
   6   8   9     1748.69     2138.29    393.51 o 
   8   8   9     2217.54     2132.59    222.92 o 
  10   8   9     6231.89     5510.99    519.17 o 
 -13   9   9      212.39      186.42    148.60 o 
 -11   9   9       24.09      -31.55    112.95 o 
  -9   9   9        0.82      225.59    110.10 o 
  -7   9   9       18.33       86.36     95.79 o 
  -5   9   9      437.63      421.18    131.20 o 
  -3   9   9      613.58      521.52    114.76 o 
  -1   9   9       96.94      205.12    105.39 o 
   1   9   9      295.60      303.01    123.74 o 
   3   9   9        6.39      -77.05    113.40 o 
   5   9   9        1.03        5.75    131.19 o 
   7   9   9       72.87      -31.55    140.21 o 
   9   9   9      145.97      127.14    144.12 o 
 -12  10   9     3592.13     3542.47    311.07 o 
 -10  10   9     3182.09     3680.43    252.33 o 
  -8  10   9     2279.66     2796.02    223.89 o 
  -6  10   9    10908.88    10495.21    398.04 o 
  -4  10   9    17243.38    17588.38    526.65 o 
  -2  10   9      250.73      279.30    126.99 o 
   0  10   9    10717.63    10537.40    354.98 o 
   2  10   9    14583.18    15632.22   1142.53 o 
   4  10   9     5046.29     5287.95    304.66 o 
   6  10   9     1414.32     1592.73    215.40 o 
   8  10   9     4792.68     4623.97    335.87 o 
 -11  11   9     6041.32     6653.58    404.32 o 
  -9  11   9     7805.08     8006.52    324.49 o 
  -7  11   9     9923.26    10493.89    413.23 o 
  -5  11   9    17267.86    16660.51    519.69 o 
  -3  11   9     1260.21     1205.89    161.30 o 
  -1  11   9     4537.84     4450.96    356.91 o 
   1  11   9    19705.45    18441.78    487.14 o 
   3  11   9    12924.18    12156.27    409.71 o 
   5  11   9     9336.96     8514.89    365.01 o 
   7  11   9     4545.33     4237.51    299.26 o 
 -10  12   9     6006.91     6394.06    338.90 o 
  -8  12   9     1172.88     1705.15    221.08 o 
  -6  12   9     4334.54     4796.46    331.45 o 
  -4  12   9     4677.19     4910.79    522.52 o 
  -2  12   9     1930.50     2191.50    212.85 o 
   0  12   9     6657.45     6745.45    316.69 o 
   2  12   9     5696.46     5767.38    366.26 o 
   4  12   9     6163.78     6215.33    337.71 o 
   6  12   9     2306.72     2265.54    252.26 o 
  -7  13   9     1154.55     1292.49    218.68 o 
  -5  13   9     2998.66     3435.88    402.67 o 
  -3  13   9       11.92      180.93    142.13 o 
  -1  13   9       14.12      150.08    132.38 o 
   1  13   9     1935.30     2049.89    232.94 o 
   3  13   9     1124.52     1028.29    195.16 o 
  -4  14   9      937.99      870.41    257.72 o 
  -2  14   9      818.81      731.96    177.63 o 
 -16   0  10     4042.11     3961.36    399.84 o 
 -14   0  10     7504.24     7240.01    444.84 o 
 -12   0  10     7110.35     6142.71    387.06 o 
 -10   0  10     6175.30     6329.60    398.81 o 
  -8   0  10     6917.13     6699.83    373.34 o 
  -6   0  10    23531.33    23432.57    558.48 o 
  -4   0  10    23137.05    22509.24    957.05 o 
  -2   0  10     2099.95     1922.52    163.45 o 
   0   0  10     7740.32     7638.81    277.16 o 
   2   0  10     3813.42     3800.15    279.21 o 
   4   0  10    20561.64    20361.05    623.40 o 
   6   0  10    13845.25    13905.22    692.69 o 
   8   0  10    16305.34    15660.55    577.93 o 
  10   0  10    11778.47    11307.25   1432.61 o 
  12   0  10     2314.03     2875.11    331.51 o 
 -17   1  10     1278.55     1200.20    206.54 o 
 -15   1  10     2533.85     2636.05    234.46 o 
 -13   1  10     5817.51     6189.88    300.26 o 
 -11   1  10     3044.44     3445.29    226.35 o 
  -9   1  10     2941.74     2891.22    205.61 o 
  -7   1  10     8127.90     7853.48    310.09 o 
  -5   1  10    23141.39    22486.58    351.91 o 
  -3   1  10    16919.51    15785.02    286.05 o 
  -1   1  10     4828.36     4400.73    155.08 o 
   1   1  10     2907.03     3078.50    156.33 o 
   3   1  10     3785.94     3750.95    201.59 o 
   5   1  10    10828.66    10932.83    377.96 o 
   7   1  10     5371.95     5154.77    241.70 o 
   9   1  10    10136.11     9936.51    496.69 o 
  11   1  10     4002.42     4475.59    265.59 o 
  13   1  10     3079.02     3379.34    257.85 o 
 -16   2  10       14.28       27.63    141.27 o 
 -14   2  10      220.40      167.42    133.35 o 
 -12   2  10      239.69      195.47    118.52 o 
 -10   2  10        4.70        5.74    101.52 o 
  -8   2  10      461.05      482.47    116.26 o 
  -6   2  10     2047.09     1989.53    116.06 o 
  -4   2  10     7218.51     7095.77    210.28 o 
  -2   2  10      797.98      631.68     98.15 o 
   0   2  10     1117.16     1358.79    149.37 o 
   2   2  10     5272.48     5669.48    201.73 o 
   4   2  10       43.69     -132.49     88.33 o 
   6   2  10       13.35       33.37     90.13 o 
   8   2  10     1586.40     1684.79    167.81 o 
  10   2  10     1894.94     1953.26    188.17 o 
  12   2  10      129.50      464.68    138.22 o 
 -17   3  10      689.76      636.81    190.98 o 
 -15   3  10     1584.46     1443.53    203.08 o 
 -13   3  10     3080.74     3367.24    246.19 o 
 -11   3  10     2300.24     2477.00    207.23 o 
  -9   3  10     2611.89     2698.06    195.51 o 
  -7   3  10     4409.04     4672.51    187.43 o 
  -5   3  10      760.09      780.96     88.67 o 
  -3   3  10      293.49      311.30     72.20 o 
  -1   3  10    15481.46    15163.18    317.14 o 
   1   3  10     5431.71     5542.51    198.47 o 
   3   3  10       50.24       50.44     76.22 o 
   5   3  10     1730.98     1870.35    166.35 o 
   7   3  10      700.57      839.37    153.65 o 
   9   3  10     1250.80     1427.99    198.16 o 
  11   3  10     1256.17     1597.36    217.03 o 
 -16   4  10     3353.15     2866.10    266.31 o 
 -14   4  10     7571.88     7925.19    347.45 o 
 -12   4  10     8512.89     8148.32    327.01 o 
 -10   4  10     6624.62     6399.33    270.12 o 
  -8   4  10    13252.60    12977.58    308.20 o 
  -6   4  10    11657.80    10811.38    269.23 o 
  -4   4  10     5666.79     5429.37    194.99 o 
  -2   4  10     9986.75     9756.07    291.25 o 
   0   4  10    43779.29    43173.23    827.80 o 
   2   4  10    16374.29    15946.04    459.02 o 
   4   4  10    15388.06    15130.51    396.32 o 
   6   4  10    10327.88     9822.73    377.07 o 
   8   4  10     5726.82     5817.60    313.22 o 
  10   4  10     6582.50     6451.95    340.82 o 
  12   4  10     4202.42     4741.45    333.52 o 
 -15   5  10     3669.73     3725.30    340.50 o 
 -13   5  10     7529.08     7664.66    482.48 o 
 -11   5  10     4643.99     5069.05    379.62 o 
  -9   5  10     8212.10     8465.59    368.45 o 
  -7   5  10    13569.17    12999.40    428.70 o 
  -5   5  10     9432.94     8877.87    247.45 o 
  -3   5  10     8942.81     8966.78    321.58 o 
  -1   5  10    21071.52    21564.45    465.77 o 
   1   5  10    24290.97    23610.25    499.05 o 
   3   5  10     7689.10     8166.69    339.68 o 
   5   5  10    35946.43    34571.31    652.49 o 
   7   5  10    13217.28    12378.48    438.79 o 
   9   5  10     5368.83     5763.70    332.60 o 
  11   5  10     4183.08     4803.40    333.02 o 
 -16   6  10      280.77      778.33    225.91 o 
 -14   6  10     2684.21     2602.34    289.38 o 
 -12   6  10     3154.03     3043.17    274.18 o 
 -10   6  10      150.24      133.64    126.43 o 
  -8   6  10     1724.56     2113.23    182.25 o 
  -6   6  10     3244.95     3151.73    206.11 o 
  -4   6  10     5830.33     5762.50    236.78 o 
  -2   6  10     2363.65     2423.26    291.74 o 
   0   6  10     7776.75     7643.43    310.42 o 
   2   6  10     4031.22     4501.07    240.54 o 
   4   6  10      434.85      348.77    111.32 o 
   6   6  10     7659.46     7975.50    362.55 o 
   8   6  10     2133.43     2466.93    298.78 o 
  10   6  10      980.83     1411.62    270.43 o 
 -15   7  10       43.35      -59.72    187.70 o 
 -13   7  10      126.08      181.64    139.14 o 
 -11   7  10      670.60      686.70    161.18 o 
  -9   7  10     1577.74     1786.40    192.88 o 
  -7   7  10      990.40     1017.59    149.83 o 
  -5   7  10      549.12      505.61    131.08 o 
  -3   7  10      602.77      782.98    126.62 o 
  -1   7  10     1314.73     1450.29    160.25 o 
   1   7  10       68.09       81.02     93.53 o 
   3   7  10      408.63      492.93    126.51 o 
   5   7  10     1986.02     2056.14    228.03 o 
   7   7  10      149.74      242.55    137.93 o 
   9   7  10     1091.01      795.32    184.58 o 
 -14   8  10     1886.28     2243.04    277.03 o 
 -12   8  10     2260.80     2594.48    269.46 o 
 -10   8  10     3929.97     3692.15    300.71 o 
  -8   8  10     9237.11     8880.20    327.25 o 
  -6   8  10     3262.13     3793.14    268.73 o 
  -4   8  10    13814.84    12996.82    411.20 o 
  -2   8  10    14119.19    13516.61    382.84 o 
   0   8  10     7844.25     7466.09    416.12 o 
   2   8  10     4685.26     4872.95    263.10 o 
   4   8  10     7853.03     7486.39    327.74 o 
   6   8  10     8503.13     7583.27    333.64 o 
   8   8  10     4181.26     4048.12    466.44 o 
 -13   9  10     3857.16     3942.74    566.22 o 
 -11   9  10     3827.90     4353.37    525.59 o 
  -9   9  10    10020.16    11004.84    366.23 o 
  -7   9  10     8432.14     8488.72    415.87 o 
  -5   9  10     7201.22     6918.12    332.28 o 
  -3   9  10    12787.60    12954.07    433.67 o 
  -1   9  10    10206.99     9825.98    382.94 o 
   1   9  10    18676.21    18483.57   1131.12 o 
   3   9  10     6330.45     6171.99    316.92 o 
   5   9  10    12989.13    12086.03    409.56 o 
   7   9  10     6761.71     5672.44    367.01 o 
 -12  10  10     2061.81     2558.26    345.45 o 
 -10  10  10     3166.52     3200.08    296.23 o 
  -8  10  10     7501.43     7613.85    352.75 o 
  -6  10  10     5814.51     6386.76    348.46 o 
  -4  10  10     5511.79     5976.60    415.62 o 
  -2  10  10     2083.84     2070.87    197.32 o 
   0  10  10     5540.48     5543.25    289.89 o 
   2  10  10     2809.88     3005.59    238.33 o 
   4  10  10     3751.54     3723.26    271.16 o 
   6  10  10     6182.02     5135.32    309.92 o 
 -11  11  10      685.69      651.09    515.33 o 
  -9  11  10      896.90     1050.01    200.56 o 
  -7  11  10        3.50      146.04    125.39 o 
  -5  11  10      161.82      441.70    147.99 o 
  -3  11  10      698.32      293.25    183.46 o 
  -1  11  10      110.31      109.50    118.43 o 
   1  11  10      258.82      218.97    122.93 o 
   3  11  10       19.14       13.78    141.07 o 
   5  11  10        1.39      168.92    148.99 o 
  -8  12  10     6300.73     6511.95    393.69 o 
  -6  12  10      370.23      482.50    160.32 o 
  -4  12  10     1314.06     1509.32    233.50 o 
  -2  12  10     2553.81     3101.01    247.59 o 
   0  12  10     3929.00     3987.32    280.22 o 
   2  12  10     3023.84     3043.19    272.54 o 
   4  12  10     1915.44     1585.25    224.71 o 
  -5  13  10     2758.23     3033.23    413.80 o 
  -3  13  10     7869.30     8369.46    422.38 o 
  -1  13  10     6195.56     6376.22    413.04 o 
 -15   1  11     2565.42     2360.86    235.21 o 
 -13   1  11     2510.21     2985.77    311.02 o 
 -11   1  11     3603.58     3978.33    251.29 o 
  -9   1  11    10412.42    10336.04    337.79 o 
  -7   1  11     7855.94     7993.10    478.92 o 
  -5   1  11    14653.60    14254.73    366.80 o 
  -3   1  11    15870.46    15850.72    469.34 o 
  -1   1  11       99.91       45.23     73.44 o 
   1   1  11     2931.15     3543.12    202.23 o 
   3   1  11     3128.69     3352.40    203.91 o 
   5   1  11     7930.16     7176.73    334.94 o 
   7   1  11     3341.11     3463.06    222.61 o 
   9   1  11     2408.17     2448.21    203.39 o 
  11   1  11     2007.33     2412.89    222.58 o 
 -16   2  11     5385.34     4894.19    322.45 o 
 -14   2  11     6189.79     6228.84    325.93 o 
 -12   2  11     5000.36     5472.57    288.87 o 
 -10   2  11    11558.48    11549.84    365.15 o 
  -8   2  11    16250.02    15474.33    403.41 o 
  -6   2  11     2910.73     2928.66    165.45 o 
  -4   2  11    28177.72    27582.18    460.08 o 
  -2   2  11    23575.34    23259.39    416.49 o 
   0   2  11    15537.42    14862.14    377.95 o 
   2   2  11    10830.14    10722.70    316.94 o 
   4   2  11    14023.72    13657.44    379.34 o 
   6   2  11    15777.52    15259.56    407.23 o 
   8   2  11     2762.26     3381.87    266.38 o 
  10   2  11    10063.20    11143.59    666.52 o 
 -15   3  11     3554.02     3512.78    284.50 o 
 -13   3  11     2116.29     2236.19    217.72 o 
 -11   3  11     3583.86     4000.98    255.09 o 
  -9   3  11     9708.79     9511.83    321.90 o 
  -7   3  11     5929.38     5429.37    206.25 o 
  -5   3  11     4044.55     4091.45    162.37 o 
  -3   3  11    13116.88    12594.28    456.70 o 
  -1   3  11     6275.83     6190.04    251.62 o 
   1   3  11    18229.09    18010.82    424.37 o 
   3   3  11    12840.02    13122.71    768.53 o 
   5   3  11    12880.50    11819.64    550.16 o 
   7   3  11     6582.82     6307.39    332.69 o 
   9   3  11     7017.85     7099.60    355.36 o 
  11   3  11     5935.01     5596.31    355.74 o 
 -16   4  11      830.49      944.26    203.65 o 
 -14   4  11       20.57       -8.94    132.70 o 
 -12   4  11       15.56      162.74    158.91 o 
 -10   4  11      592.69      567.81    167.44 o 
  -8   4  11     1824.04     1916.94    236.10 o 
  -6   4  11      105.11      165.09     93.63 o 
  -4   4  11     1319.33     1416.71    145.87 o 
  -2   4  11     4771.36     5150.46    234.81 o 
   0   4  11     1822.29     1850.81    197.21 o 
   2   4  11      106.05      191.30    109.45 o 
   4   4  11     4993.37     4482.12    292.03 o 
   6   4  11     3680.95     3742.51    278.49 o 
   8   4  11     1783.74     1764.45    220.52 o 
  10   4  11      632.36      754.45    176.92 o 
 -15   5  11      264.33      404.73    218.42 o 
 -13   5  11     1233.93     1295.88    238.97 o 
 -11   5  11     2373.62     2593.79    299.82 o 
  -9   5  11     2432.80     2546.78    258.28 o 
  -7   5  11      505.91      742.96    132.87 o 
  -5   5  11     2344.67     2399.32    213.30 o 
  -3   5  11     1297.43     1388.33    267.88 o 
  -1   5  11      235.73      318.57    104.20 o 
   1   5  11     9506.20     9629.08    320.64 o 
   3   5  11      634.41      918.13    167.26 o 
   5   5  11      530.40      861.76    166.88 o 
   7   5  11     1192.66     1299.76    204.69 o 
   9   5  11     1757.84     2016.17    236.87 o 
 -14   6  11     1858.46     1827.43    285.89 o 
 -12   6  11     4583.80     4630.92    351.53 o 
 -10   6  11     4722.69     4651.55    341.80 o 
  -8   6  11     6242.72     6611.13    293.84 o 
  -6   6  11     6106.94     6001.59    346.23 o 
  -4   6  11    13712.55    13591.47    391.72 o 
  -2   6  11     5282.22     5581.83    256.90 o 
   0   6  11     6641.71     6750.51    275.41 o 
   2   6  11    15238.40    15506.82    489.53 o 
   4   6  11     6460.99     6377.39    286.26 o 
   6   6  11     8894.20     9098.70    493.38 o 
   8   6  11     5418.82     4736.70    411.14 o 
 -13   7  11     3947.32     3933.84    337.37 o 
 -11   7  11     6231.97     5871.59    374.33 o 
  -9   7  11     2854.41     3498.71    301.05 o 
  -7   7  11     4301.15     4691.45    292.33 o 
  -5   7  11     9562.86     9661.70    577.16 o 
  -3   7  11    16914.84    16021.29    476.20 o 
  -1   7  11     6154.16     5948.62    269.22 o 
   1   7  11    14356.23    13829.15    578.58 o 
   3   7  11    12119.96    12345.30    444.71 o 
   5   7  11     9071.68     9096.08    351.80 o 
   7   7  11     8146.19     7550.08    498.04 o 
   9   7  11     7436.44     6576.66    681.79 o 
 -12   8  11     1996.61     2185.56    283.68 o 
 -10   8  11     3037.93     3225.12    304.11 o 
  -8   8  11     2770.86     3357.20    276.39 o 
  -6   8  11     2300.92     2241.13    331.57 o 
  -4   8  11     3309.75     4245.19    290.24 o 
  -2   8  11     3441.28     3818.15    291.62 o 
   0   8  11     2216.63     2405.63    206.15 o 
   2   8  11     6494.69     6509.18    302.96 o 
   4   8  11     2260.05     2261.24    243.98 o 
   6   8  11     2217.72     2632.04    244.26 o 
   8   8  11     2896.73     2654.44    353.78 o 
 -11   9  11        0.74       37.44    188.69 o 
  -9   9  11       21.42      103.02    164.80 o 
  -7   9  11      204.01      381.52    138.97 o 
  -5   9  11      163.52      441.33    135.37 o 
  -3   9  11       61.35      199.06    114.78 o 
  -1   9  11      156.42       80.16    116.39 o 
   1   9  11      218.37      183.01    129.20 o 
   3   9  11        0.53      -21.95    111.68 o 
   5   9  11      277.69      247.31    154.52 o 
   7   9  11      169.64      253.31    159.99 o 
 -10  10  11     1174.88     1196.46    285.02 o 
  -8  10  11     3901.36     4491.95    377.43 o 
  -6  10  11     2933.64     3755.69    303.94 o 
  -4  10  11     1633.31     1491.58    605.02 o 
  -2  10  11     3888.12     3984.18    261.68 o 
   0  10  11     3393.83     3687.97    255.49 o 
   2  10  11     5758.73     5162.46    513.54 o 
   4  10  11     2611.00     2861.87    257.02 o 
  -9  11  11     5628.03     6747.97    383.91 o 
  -7  11  11     8915.29     8791.54    408.21 o 
  -5  11  11     3454.05     3884.27    397.68 o 
  -3  11  11    11091.87    10800.75    623.56 o 
  -1  11  11     8198.13     8146.51    352.30 o 
   1  11  11     7344.72     7594.38    349.74 o 
   3  11  11     8095.18     8092.00    387.20 o 
  -4  12  11     5351.00     5553.02    458.58 o 
  -2  12  11     6058.84     5761.01    634.26 o 
   0  12  11     4575.44     4477.75    300.94 o 
 -14   0  12     4251.59     4400.35    425.74 o 
 -12   0  12     8293.98     8111.87   1106.71 o 
 -10   0  12      203.18       69.42    261.63 o 
  -8   0  12    12346.72    12840.78    541.08 o 
  -6   0  12    55160.09    55838.23   1252.18 o 
  -4   0  12    25488.47    25926.42    711.60 o 
  -2   0  12    11172.65    11803.44    469.99 o 
   0   0  12    13590.77    12609.86    493.74 o 
   2   0  12    24424.87    22652.70    691.54 o 
   4   0  12     5376.90     5705.52    370.49 o 
   6   0  12    18514.30    18170.37    664.42 o 
   8   0  12     6636.16     5612.53    465.80 o 
  10   0  12     5566.57     5532.99    406.72 o 
 -15   1  12     1566.26     1440.47    214.95 o 
 -13   1  12     5332.16     5538.82    312.08 o 
 -11   1  12     2478.56     2918.79    234.47 o 
  -9   1  12     1513.00     1769.34    193.43 o 
  -7   1  12    15690.72    16109.38    422.31 o 
  -5   1  12     5177.68     5400.71    199.15 o 
  -3   1  12     7366.94     7129.67    305.37 o 
  -1   1  12     8022.67     8468.92    286.69 o 
   1   1  12    11530.36    11054.37    332.21 o 
   3   1  12     5794.42     5619.83    338.23 o 
   5   1  12     4709.70     4736.03    252.93 o 
   7   1  12     7916.28     7557.09    304.73 o 
   9   1  12     3190.19     3434.42    332.49 o 
 -14   2  12      590.20      500.45    163.35 o 
 -12   2  12      435.43      804.95    161.65 o 
 -10   2  12      110.65      226.60    128.09 o 
  -8   2  12       51.42      -55.60    108.49 o 
  -6   2  12     1119.31     1198.21    130.13 o 
  -4   2  12     1228.91     1133.12    140.88 o 
  -2   2  12      791.20      724.71    117.12 o 
   0   2  12      910.82      745.67    131.22 o 
   2   2  12       66.13       64.42    122.34 o 
   4   2  12       64.76        5.64    132.24 o 
   6   2  12       10.92       83.60    140.48 o 
   8   2  12      236.95      293.64    142.93 o 
 -15   3  12      563.03      712.66    194.19 o 
 -13   3  12     1982.80     2150.61    230.89 o 
 -11   3  12     4461.61     4990.16    283.92 o 
  -9   3  12     4503.86     4629.47    261.59 o 
  -7   3  12     3204.66     3534.71    405.13 o 
  -5   3  12       48.50      -34.89    100.12 o 
  -3   3  12     7720.00     7292.29    391.08 o 
  -1   3  12     3004.15     3767.77    222.40 o 
   1   3  12     5910.43     5949.99    310.48 o 
   3   3  12     9376.11     8972.78    374.17 o 
   5   3  12     2978.63     3155.66    276.71 o 
   7   3  12     4166.38     4436.43    308.87 o 
   9   3  12     1692.44     2242.67    258.66 o 
 -14   4  12     2184.25     2520.68    301.73 o 
 -12   4  12     8948.21     9043.05    431.09 o 
 -10   4  12     6589.67     6931.62    369.77 o 
  -8   4  12     9638.89    10000.15    407.44 o 
  -6   4  12     6415.69     6666.24    314.68 o 
  -4   4  12     4436.53     4612.26    237.07 o 
  -2   4  12     9777.74    10487.39    328.21 o 
   0   4  12     7652.64     7494.49    333.19 o 
   2   4  12    17768.82    17187.28    780.69 o 
   4   4  12     5224.64     5694.40    333.79 o 
   6   4  12    10529.29    10631.14    428.17 o 
   8   4  12     6585.68     6527.02    548.87 o 
 -13   5  12     3304.78     3136.90    330.27 o 
 -11   5  12     4976.03     5146.78    358.00 o 
  -9   5  12     4340.33     5060.90    337.52 o 
  -7   5  12     8183.85     7812.64    344.79 o 
  -5   5  12     6935.57     7182.83    326.76 o 
  -3   5  12     7526.70     7765.58    330.51 o 
  -1   5  12     4205.15     4659.67    246.90 o 
   1   5  12     7825.13     8277.12    350.34 o 
   3   5  12     9571.85     9196.97    477.85 o 
   5   5  12     8816.07     8343.77    389.98 o 
   7   5  12     6531.98     6562.19    376.89 o 
 -12   6  12     1759.61     2620.82    299.41 o 
 -10   6  12     1065.03     1415.12    239.82 o 
  -8   6  12      553.94      317.06    255.95 o 
  -6   6  12     2779.54     2862.15    251.21 o 
  -4   6  12     1196.23     1716.62    205.10 o 
  -2   6  12       74.02      128.19     99.06 o 
   0   6  12      769.07      963.44    151.92 o 
   2   6  12     3424.33     3507.15    242.23 o 
   4   6  12     5051.60     5058.88    335.90 o 
   6   6  12     2370.44     2566.44    282.41 o 
   8   6  12     1007.23     1060.67    278.00 o 
 -11   7  12       25.11      -10.64    169.43 o 
  -9   7  12       37.01      -87.17    189.41 o 
  -7   7  12      569.58      526.52    153.08 o 
  -5   7  12      214.90      319.17    191.46 o 
  -3   7  12     1813.52     1923.35    187.12 o 
  -1   7  12      437.07      631.45    132.36 o 
   1   7  12      151.37      237.88    122.09 o 
   3   7  12       19.21       24.28    112.15 o 
   5   7  12        6.57      146.24    155.19 o 
   7   7  12      482.89      516.31    203.83 o 
 -10   8  12     2498.55     2515.64    346.56 o 
  -8   8  12     2426.78     2383.51    320.63 o 
  -6   8  12     3686.17     3855.33    289.43 o 
  -4   8  12     3463.02     3604.31    371.33 o 
  -2   8  12     7735.16     7862.99    318.47 o 
   0   8  12     4851.73     5375.75    289.68 o 
   2   8  12     3947.33     4101.77    326.28 o 
   4   8  12     1126.29     1058.34    176.15 o 
   6   8  12     3885.37     3601.95    326.01 o 
  -9   9  12     3751.66     3696.56    400.63 o 
  -7   9  12     7954.16     7703.64    374.88 o 
  -5   9  12     8006.07     7466.06    362.09 o 
  -3   9  12     7284.21     7167.76    376.56 o 
  -1   9  12    11632.18    11317.92    441.55 o 
   1   9  12     9517.05     9290.34    365.50 o 
   3   9  12     2940.54     2907.24    250.63 o 
  -8  10  12     2149.48     3518.32    378.44 o 
  -6  10  12     4110.59     4662.44    346.25 o 
  -4  10  12     4282.59     4160.78    328.13 o 
  -2  10  12     5098.10     5962.21    387.09 o 
   0  10  12     7275.03     7069.13    369.50 o 
   2  10  12     3737.00     3688.04    274.76 o 
  -3  11  12      242.68      529.47    182.89 o 
 -13   1  13      267.58      276.30    158.10 o 
 -11   1  13      590.98      805.51    175.05 o 
  -9   1  13       42.41      149.95    120.86 o 
  -7   1  13     3117.28     3578.41    241.13 o 
  -5   1  13     4073.13     3891.64    325.77 o 
  -3   1  13     3047.32     2816.27    196.52 o 
  -1   1  13     5311.75     5731.44    255.94 o 
   1   1  13     2094.85     2313.92    228.76 o 
   3   1  13     7738.70     8417.88    379.09 o 
   5   1  13     3726.25     3400.92    284.56 o 
   7   1  13     2596.98     2642.39    482.57 o 
 -14   2  13      677.51      972.59    195.58 o 
 -12   2  13     2128.00     2387.42    234.41 o 
 -10   2  13    13054.17    12728.65    416.44 o 
  -8   2  13     7283.25     7567.26    353.03 o 
  -6   2  13     6505.60     6742.97    327.24 o 
  -4   2  13     3660.09     3513.17    259.24 o 
  -2   2  13    14108.22    13841.05    445.86 o 
   0   2  13     6345.15     6830.32    409.65 o 
   2   2  13    11322.40    11793.87    436.43 o 
   4   2  13    10155.19     9851.99    412.29 o 
   6   2  13     6393.52     5677.87    335.61 o 
 -13   3  13     1841.31     2039.95    289.69 o 
 -11   3  13     8486.00     9191.30    486.63 o 
  -9   3  13     8010.62     7848.08    716.08 o 
  -7   3  13     7334.74     7605.24    459.86 o 
  -5   3  13     4531.40     4861.85    336.44 o 
  -3   3  13     6221.10     6399.27    272.89 o 
  -1   3  13     9470.12    10187.73    628.12 o 
   1   3  13     7608.64     7620.11    364.28 o 
   3   3  13     7943.96     7610.02    371.08 o 
   5   3  13     5082.26     5246.71    337.29 o 
   7   3  13     4708.22     4338.55    317.27 o 
 -12   4  13      263.48      320.52    202.72 o 
 -10   4  13     1284.62     1601.46    247.71 o 
  -8   4  13     1681.05     1905.30    299.28 o 
  -6   4  13      335.28      314.59    137.66 o 
  -4   4  13     1128.40     1327.62    237.16 o 
  -2   4  13      975.26     1123.71    153.11 o 
   0   4  13      896.93      958.38    225.47 o 
   2   4  13     2092.21     2608.86    263.20 o 
   4   4  13     1065.81      826.03    190.90 o 
   6   4  13      209.85      325.53    174.58 o 
 -11   5  13      837.46      587.73    201.86 o 
  -9   5  13      309.89      344.81    406.75 o 
  -7   5  13     1211.37     1431.66    450.36 o 
  -5   5  13      354.30      421.46    143.03 o 
  -3   5  13     1374.02     1550.93    174.29 o 
  -1   5  13     5205.77     5363.13    279.63 o 
   1   5  13      426.99      285.42    132.98 o 
   3   5  13     1263.56     1162.81    248.93 o 
   5   5  13     1668.98     2443.24    724.94 o 
 -10   6  13     2960.61     3176.12    618.65 o 
  -8   6  13     4421.97     4215.05    422.69 o 
  -6   6  13     7631.43     7990.29    436.19 o 
  -4   6  13     5971.34     5796.26    383.16 o 
  -2   6  13    11265.76    11316.14    376.81 o 
   0   6  13     2940.15     3187.14    238.44 o 
   2   6  13     4666.97     4659.82    449.88 o 
   4   6  13     8553.21     8268.68    398.19 o 
  -9   7  13     6481.60     6800.96    519.51 o 
  -7   7  13     8917.85     8347.08    395.19 o 
  -5   7  13     5356.69     5777.46    353.00 o 
  -3   7  13     8697.41    10000.55    527.71 o 
  -1   7  13     6473.96     6653.68    317.00 o 
   1   7  13     4601.61     4927.35    292.12 o 
   3   7  13     6365.14     7449.87    398.15 o 
  -8   8  13     3919.10     4156.08    437.80 o 
  -6   8  13      790.72      767.08    182.02 o 
  -4   8  13     1661.54     2157.88    253.48 o 
  -2   8  13     5011.19     5469.78    356.11 o 
   0   8  13     1571.66     1430.54    196.14 o 
   2   8  13     2422.10     2466.95    238.66 o 
  -7   9  13        4.30       50.79    142.79 o 
  -5   9  13      588.47      513.58    253.91 o 
  -3   9  13        2.81      102.02    163.23 o 
  -1   9  13        5.71      -63.45    132.56 o 
   1   9  13       77.90      321.76    152.72 o 
 -12   0  14     2479.95     3531.28    528.26 o 
 -10   0  14     3681.74     3881.49    395.93 o 
  -8   0  14     2331.06     2832.76    332.79 o 
  -6   0  14     6058.29     5383.43    560.05 o 
  -4   0  14     7408.38     7955.91    421.73 o 
  -2   0  14     6572.94     6980.39    407.54 o 
   0   0  14     9185.61     9082.86    469.64 o 
   2   0  14     9201.55     9053.92    481.91 o 
   4   0  14     5977.48     6013.45    424.72 o 
 -11   1  14     2243.92     2406.48    249.31 o 
  -9   1  14     4794.99     4908.57    520.17 o 
  -7   1  14     1486.42     1507.04    242.26 o 
  -5   1  14     4150.66     4870.48    372.41 o 
  -3   1  14     5129.25     5386.87    375.20 o 
  -1   1  14     6324.17     7020.08    350.66 o 
   1   1  14     5497.18     5054.79    323.28 o 
   3   1  14     5078.78     4852.97    329.01 o 
   5   1  14     1693.39     1690.56    239.79 o 
 -12   2  14      116.67      134.63    194.77 o 
 -10   2  14      605.18      603.83    260.52 o 
  -8   2  14      149.61     -142.32    187.40 o 
  -6   2  14        4.49       65.47    172.06 o 
  -4   2  14      287.09      333.85    198.04 o 
  -2   2  14     2175.70     2296.49    243.76 o 
   0   2  14      640.46      737.97    178.30 o 
   2   2  14      174.61      308.54    163.93 o 
   4   2  14       20.35      197.00    164.32 o 
 -11   3  14     1507.52     1890.08    275.93 o 
  -9   3  14     1269.76     1128.74    362.47 o 
  -7   3  14      901.54     1067.85    257.89 o 
  -5   3  14     3730.02     4364.14    290.31 o 
  -3   3  14      504.37      759.72    156.63 o 
  -1   3  14     1150.07     1289.96    414.70 o 
   1   3  14     1805.19     2104.28    252.88 o 
   3   3  14     2615.47     2853.83    285.69 o 
   5   3  14     2139.23     2155.94    271.35 o 
 -10   4  14     5737.49     6358.64    709.95 o 
  -8   4  14     3367.49     3659.68    576.18 o 
  -6   4  14     7381.87     7024.11    474.01 o 
  -4   4  14     3877.86     4091.75    287.60 o 
  -2   4  14     3667.76     3473.84    271.00 o 
   0   4  14     6835.40     6989.48    463.85 o 
   2   4  14     7280.67     7384.27    468.41 o 
   4   4  14     6715.70     6945.28    550.56 o 
  -9   5  14     3511.69     4323.94    434.77 o 
  -7   5  14     6551.42     6969.90    489.80 o 
  -5   5  14     8586.67     9354.92    478.44 o 
  -3   5  14     3747.91     3688.25    288.80 o 
  -1   5  14     3940.93     4041.32    397.22 o 
   1   5  14     6686.64     7024.03    371.26 o 
   3   5  14     7526.76     7156.76    495.74 o 
  -8   6  14     1381.20     1377.68    305.47 o 
  -6   6  14     4870.20     5894.38   1017.68 o 
  -4   6  14      737.70      912.05    177.30 o 
  -2   6  14      913.74     1032.87    171.82 o 
   0   6  14     2067.62     2338.32    257.43 o 
   2   6  14     2790.50     2823.45    287.76 o 
  -7   7  14       12.15       23.54    190.44 o 
  -5   7  14      766.94     1140.22    238.81 o 
  -3   7  14     1296.40     1058.62    293.20 o 
  -1   7  14      325.36      292.00    147.05 o 
  -9   1  15     2540.66     2877.01    383.97 o 
  -7   1  15     3844.10     3716.89    525.08 o 
  -5   1  15     2153.16     2464.60    404.26 o 
  -3   1  15     2047.42     2098.79    240.67 o 
  -1   1  15     4367.95     5103.04    336.32 o 
   1   1  15     3276.20     2951.22    291.88 o 
  -8   2  15     5173.99     6781.18    535.98 o 
  -6   2  15     4314.05     3772.76    555.97 o 
  -4   2  15     4446.45     4935.11    560.05 o 
  -2   2  15     6797.05     7768.72    444.24 o 
   0   2  15     9425.91    11547.00   1088.98 o 
  -7   3  15     3082.51     3720.94    394.12 o 
  -5   3  15     2535.80     3481.60    506.46 o 
  -3   3  15     3450.95     3854.96    455.13 o 
  -1   3  15     7886.44     8155.43    479.75 o 
   1   3  15     4179.52     5040.89    354.59 o 
  -6   4  15      588.22      664.28    241.54 o 
  -4   4  15      346.30      338.63    173.42 o 
  -2   4  15     1054.28     1287.90    203.74 o 
   0   4  15     1570.26     1568.72    234.85 o 
  -5   5  15     1109.17     1750.97    915.03 o 
  -3   5  15     1041.00     1080.61    242.83 o 
                                                 
